# Supplementary material for: Divergence and evolution of cotton bHLH proteins from diploid to allotetraploid
Source: BMC Genomics. 2018 Feb 23;19:162. doi: 10.1186/s12864-018-4543-y (PMC5824590; doi:10.1186/s12864-018-4543-y)
Supplement: Supplementary file 1 — Summary of information on the bHLH proteins in cotton and other species. (XLSX 62 kb) [file 12864_2018_4543_MOESM1_ESM.xlsx]

## Sheet: GhbHLH
GhbHLH NO.	Gene Identifier	Chr.
GhbHLH001	Gh_A01G0544	A01
GhbHLH002	Gh_A01G0566	A01
GhbHLH003	Gh_A01G0772	A01
GhbHLH004	Gh_A01G1034	A01
GhbHLH005	Gh_A01G1502	A01
GhbHLH006	Gh_A01G1661	A01
GhbHLH007	Gh_A01G1663	A01
GhbHLH008	Gh_A01G2041	A01
GhbHLH009	Gh_A02G0095	A02
GhbHLH010	Gh_A02G0164	A02
GhbHLH011	Gh_A02G0343	A02
GhbHLH012	Gh_A02G0792	A02
GhbHLH013	Gh_A02G1131	A02
GhbHLH014	Gh_A02G1146	A02
GhbHLH015	Gh_A02G1241	A02
GhbHLH016	Gh_A02G1404	A02
GhbHLH017	Gh_A02G1414	A02
GhbHLH018	Gh_A02G1415	A02
GhbHLH019	Gh_A02G1502	A02
GhbHLH020	Gh_A02G1604	A02
GhbHLH021	Gh_A02G1636	A02
GhbHLH022	Gh_A03G0010	A03
GhbHLH023	Gh_A03G0490	A03
GhbHLH024	Gh_A03G0577	A03
GhbHLH025	Gh_A03G0607	A03
GhbHLH026	Gh_A03G0837	A03
GhbHLH027	Gh_A03G0864	A03
GhbHLH028	Gh_A03G0937	A03
GhbHLH029	Gh_A03G1014	A03
GhbHLH030	Gh_A03G1273	A03
GhbHLH031	Gh_A03G1436	A03
GhbHLH032	Gh_A03G1607	A03
GhbHLH033	Gh_A03G1661	A03
GhbHLH034	Gh_A03G1793	A03
GhbHLH035	Gh_A03G2155	A03
GhbHLH036	Gh_A03G2173	A03
GhbHLH037	Gh_A04G0201	A04
GhbHLH038	Gh_A04G0695	A04
GhbHLH039	Gh_A04G0803	A04
GhbHLH040	Gh_A04G0856	A04
GhbHLH041	Gh_A04G0887	A04
GhbHLH042	Gh_A04G1091	A04
GhbHLH043	Gh_A05G0019	A05
GhbHLH044	Gh_A05G0224	A05
GhbHLH045	Gh_A05G0268	A05
GhbHLH046	Gh_A05G0416	A05
GhbHLH047	Gh_A05G0559	A05
GhbHLH048	Gh_A05G0570	A05
GhbHLH049	Gh_A05G0723	A05
GhbHLH050	Gh_A05G1310	A05
GhbHLH051	Gh_A05G1422	A05
GhbHLH052	Gh_A05G1429	A05
GhbHLH053	Gh_A05G1755	A05
GhbHLH054	Gh_A05G1764	A05
GhbHLH055	Gh_A05G1820	A05
GhbHLH056	Gh_A05G1878	A05
GhbHLH057	Gh_A05G1905	A05
GhbHLH058	Gh_A05G2273	A05
GhbHLH059	Gh_A05G2637	A05
GhbHLH060	Gh_A05G2652	A05
GhbHLH061	Gh_A05G2888	A05
GhbHLH062	Gh_A05G3639	A05
GhbHLH063	Gh_A05G3762	A05
GhbHLH064	Gh_A05G3795	A05
GhbHLH065	Gh_A05G3957	A05
GhbHLH066	Gh_A06G0057	A06
GhbHLH067	Gh_A06G0161	A06
GhbHLH068	Gh_A06G0223	A06
GhbHLH069	Gh_A06G0241	A06
GhbHLH070	Gh_A06G0553	A06
GhbHLH071	Gh_A06G0646	A06
GhbHLH072	Gh_A06G0872	A06
GhbHLH073	Gh_A06G1082	A06
GhbHLH074	Gh_A06G1395	A06
GhbHLH075	Gh_A06G1396	A06
GhbHLH076	Gh_A06G1858	scaffold1254_A06
GhbHLH077	Gh_A06G1891	scaffold1263_A06
GhbHLH078	Gh_A06G2080	A06
GhbHLH079	Gh_A07G0039	A07
GhbHLH080	Gh_A07G0112	A07
GhbHLH081	Gh_A07G0148	A07
GhbHLH082	Gh_A07G0414	A07
GhbHLH083	Gh_A07G0598	A07
GhbHLH084	Gh_A07G0629	A07
GhbHLH085	Gh_A07G0692	A07
GhbHLH086	Gh_A07G1202	A07
GhbHLH087	Gh_A07G1232	A07
GhbHLH088	Gh_A07G1552	A07
GhbHLH089	Gh_A07G1668	A07
GhbHLH090	Gh_A07G1800	A07
GhbHLH091	Gh_A07G1843	A07
GhbHLH092	Gh_A07G1964	A07
GhbHLH093	Gh_A07G2140	A07
GhbHLH094	Gh_A07G2157	A07
GhbHLH095	Gh_A07G2268	A07
GhbHLH096	Gh_A07G2286	A07
GhbHLH097	Gh_A08G0230	A08
GhbHLH098	Gh_A08G0962	A08
GhbHLH099	Gh_A08G1091	A08
GhbHLH100	Gh_A08G1412	A08
GhbHLH101	Gh_A08G1636	A08
GhbHLH102	Gh_A08G1678	A08
GhbHLH103	Gh_A08G1880	A08
GhbHLH104	Gh_A08G2365	A08
GhbHLH105	Gh_A08G2484	A08
GhbHLH106	Gh_A08G2486	A08
GhbHLH107	Gh_A09G0075	A09
GhbHLH108	Gh_A09G0190	A09
GhbHLH109	Gh_A09G0192	A09
GhbHLH110	Gh_A09G0477	A09
GhbHLH111	Gh_A09G0522	A09
GhbHLH112	Gh_A09G0675	A09
GhbHLH113	Gh_A09G0994	A09
GhbHLH114	Gh_A09G1174	A09
GhbHLH115	Gh_A09G1177	A09
GhbHLH116	Gh_A09G1589	A09
GhbHLH117	Gh_A09G1600	A09
GhbHLH118	Gh_A09G1777	A09
GhbHLH119	Gh_A09G1863	A09
GhbHLH120	Gh_A09G1952	A09
GhbHLH121	Gh_A09G2341	A09
GhbHLH122	Gh_A09G2474	A09
GhbHLH123	Gh_A10G0164	A10
GhbHLH124	Gh_A10G0166	A10
GhbHLH125	Gh_A10G0292	A10
GhbHLH126	Gh_A10G0560	A10
GhbHLH127	Gh_A10G0730	A10
GhbHLH128	Gh_A10G0750	A10
GhbHLH129	Gh_A10G1013	A10
GhbHLH130	Gh_A10G1098	A10
GhbHLH131	Gh_A10G1164	A10
GhbHLH132	Gh_A10G1210	A10
GhbHLH133	Gh_A10G1280	A10
GhbHLH134	Gh_A10G1739	A10
GhbHLH135	Gh_A10G2158	A10
GhbHLH136	Gh_A10G2207	A10
GhbHLH137	Gh_A11G0202	A11
GhbHLH138	Gh_A11G0278	A11
GhbHLH139	Gh_A11G0318	A11
GhbHLH140	Gh_A11G0353	A11
GhbHLH141	Gh_A11G0357	A11
GhbHLH142	Gh_A11G0459	A11
GhbHLH143	Gh_A11G0468	A11
GhbHLH144	Gh_A11G0588	A11
GhbHLH145	Gh_A11G0710	A11
GhbHLH146	Gh_A11G0796	A11
GhbHLH147	Gh_A11G0884	A11
GhbHLH148	Gh_A11G0909	A11
GhbHLH149	Gh_A11G0922	A11
GhbHLH150	Gh_A11G1115	A11
GhbHLH151	Gh_A11G1120	A11
GhbHLH152	Gh_A11G1163	A11
GhbHLH153	Gh_A11G1180	A11
GhbHLH154	Gh_A11G1248	A11
GhbHLH155	Gh_A11G1301	A11
GhbHLH156	Gh_A11G1614	A11
GhbHLH157	Gh_A11G1781	A11
GhbHLH158	Gh_A11G1886	A11
GhbHLH159	Gh_A11G1894	A11
GhbHLH160	Gh_A11G1897	A11
GhbHLH161	Gh_A11G2243	A11
GhbHLH162	Gh_A11G2386	A11
GhbHLH163	Gh_A11G2494	A11
GhbHLH164	Gh_A11G2537	A11
GhbHLH165	Gh_A11G2746	A11
GhbHLH166	Gh_A11G2752	A11
GhbHLH167	Gh_A11G2808	A11
GhbHLH168	Gh_A11G2956	scaffold2723_A11
GhbHLH169	Gh_A11G2978	A11
GhbHLH170	Gh_A11G3000	A11
GhbHLH171	Gh_A11G3067	A11
GhbHLH172	Gh_A12G0259	A12
GhbHLH173	Gh_A12G0337	A12
GhbHLH174	Gh_A12G0489	A12
GhbHLH175	Gh_A12G0596	A12
GhbHLH176	Gh_A12G0666	A12
GhbHLH177	Gh_A12G0736	A12
GhbHLH178	Gh_A12G0862	A12
GhbHLH179	Gh_A12G1040	A12
GhbHLH180	Gh_A12G1276	A12
GhbHLH181	Gh_A12G1319	A12
GhbHLH182	Gh_A12G1457	A12
GhbHLH183	Gh_A12G1523	A12
GhbHLH184	Gh_A12G1560	A12
GhbHLH185	Gh_A12G1600	A12
GhbHLH186	Gh_A12G1755	A12
GhbHLH187	Gh_A12G1889	A12
GhbHLH188	Gh_A12G1893	A12
GhbHLH189	Gh_A12G2172	A12
GhbHLH190	Gh_A12G2377	A12
GhbHLH191	Gh_A12G2534	A12
GhbHLH192	Gh_A13G0192	A13
GhbHLH193	Gh_A13G0291	A13
GhbHLH194	Gh_A13G0307	A13
GhbHLH195	Gh_A13G0361	A13
GhbHLH196	Gh_A13G0389	A13
GhbHLH197	Gh_A13G0641	A13
GhbHLH198	Gh_A13G0762	A13
GhbHLH199	Gh_A13G0768	A13
GhbHLH200	Gh_A13G1001	A13
GhbHLH201	Gh_A13G1200	A13
GhbHLH202	Gh_A13G1525	A13
GhbHLH203	Gh_A13G1818	A13
GhbHLH204	Gh_A13G2128	A13
GhbHLH205	Gh_D01G0152	D01
GhbHLH206	Gh_D01G0554	D01
GhbHLH207	Gh_D01G0575	D01
GhbHLH208	Gh_D01G0798	D01
GhbHLH209	Gh_D01G0879	D01
GhbHLH210	Gh_D01G1057	D01
GhbHLH211	Gh_D01G1087	D01
GhbHLH212	Gh_D01G1748	D01
GhbHLH213	Gh_D01G1910	D01
GhbHLH214	Gh_D01G1913	D01
GhbHLH215	Gh_D02G0116	D02
GhbHLH216	Gh_D02G0205	D02
GhbHLH217	Gh_D02G0406	D02
GhbHLH218	Gh_D02G0668	D02
GhbHLH219	Gh_D02G0841	D02
GhbHLH220	Gh_D02G1179	D02
GhbHLH221	Gh_D02G1245	D02
GhbHLH222	Gh_D02G1321	D02
GhbHLH223	Gh_D02G1405	D02
GhbHLH224	Gh_D02G1714	D02
GhbHLH225	Gh_D02G1895	D02
GhbHLH226	Gh_D02G1995	D02
GhbHLH227	Gh_D02G2021	D02
GhbHLH228	Gh_D02G2076	D02
GhbHLH229	Gh_D02G2226	D02
GhbHLH230	Gh_D03G0086	D03
GhbHLH231	Gh_D03G0119	D03
GhbHLH232	Gh_D03G0212	D03
GhbHLH233	Gh_D03G0304	D03
GhbHLH234	Gh_D03G0305	D03
GhbHLH235	Gh_D03G0317	D03
GhbHLH236	Gh_D03G0375	D03
GhbHLH237	Gh_D03G0554	D03
GhbHLH238	Gh_D03G0859	D03
GhbHLH239	Gh_D03G0895	D03
GhbHLH240	Gh_D03G1047	D03
GhbHLH241	Gh_D03G1849	D03
GhbHLH242	Gh_D04G0248	D04
GhbHLH243	Gh_D04G0454	D04
GhbHLH244	Gh_D04G0664	D04
GhbHLH245	Gh_D04G0689	D04
GhbHLH246	Gh_D04G1295	D04
GhbHLH247	Gh_D04G1354	D04
GhbHLH248	Gh_D04G1389	D04
GhbHLH249	Gh_D04G1698	D04
GhbHLH250	Gh_D04G1777	D04
GhbHLH251	Gh_D05G0023	D05
GhbHLH252	Gh_D05G0247	D05
GhbHLH253	Gh_D05G0303	D05
GhbHLH254	Gh_D05G0369	D05
GhbHLH255	Gh_D05G0534	D05
GhbHLH256	Gh_D05G0688	D05
GhbHLH257	Gh_D05G0699	D05
GhbHLH258	Gh_D05G0858	D05
GhbHLH259	Gh_D05G1480	D05
GhbHLH260	Gh_D05G1534	D05
GhbHLH261	Gh_D05G1594	D05
GhbHLH262	Gh_D05G1601	D05
GhbHLH263	Gh_D05G1827	D05
GhbHLH264	Gh_D05G1949	D05
GhbHLH265	Gh_D05G1958	D05
GhbHLH266	Gh_D05G2013	D05
GhbHLH267	Gh_D05G2112	D05
GhbHLH268	Gh_D05G2140	D05
GhbHLH269	Gh_D05G2532	D05
GhbHLH270	Gh_D05G2928	D05
GhbHLH271	Gh_D05G2954	D05
GhbHLH272	Gh_D05G3213	D05
GhbHLH273	Gh_D05G3503	D05
GhbHLH274	Gh_D05G3774	D05
GhbHLH275	Gh_D05G3821	D05
GhbHLH276	Gh_D06G0034	D06
GhbHLH277	Gh_D06G0152	D06
GhbHLH278	Gh_D06G0217	D06
GhbHLH279	Gh_D06G0273	D06
GhbHLH280	Gh_D06G0622	D06
GhbHLH281	Gh_D06G1019	D06
GhbHLH282	Gh_D06G1312	D06
GhbHLH283	Gh_D06G1384	D06
GhbHLH284	Gh_D06G1739	D06
GhbHLH285	Gh_D06G1740	D06
GhbHLH286	Gh_D06G2316	D06
GhbHLH287	Gh_D07G0072	D07
GhbHLH288	Gh_D07G0141	D07
GhbHLH289	Gh_D07G0403	D07
GhbHLH290	Gh_D07G0480	D07
GhbHLH291	Gh_D07G0665	D07
GhbHLH292	Gh_D07G0698	D07
GhbHLH293	Gh_D07G0897	D07
GhbHLH294	Gh_D07G1303	D07
GhbHLH295	Gh_D07G1340	D07
GhbHLH296	Gh_D07G1543	D07
GhbHLH297	Gh_D07G1678	D07
GhbHLH298	Gh_D07G1712	D07
GhbHLH299	Gh_D07G1955	D07
GhbHLH300	Gh_D07G2005	D07
GhbHLH301	Gh_D07G2050	D07
GhbHLH302	Gh_D07G2121	D07
GhbHLH303	Gh_D07G2183	D07
GhbHLH304	Gh_D07G2352	D07
GhbHLH305	Gh_D07G2371	D07
GhbHLH306	Gh_D07G2426	D07
GhbHLH307	Gh_D08G0317	D08
GhbHLH308	Gh_D08G0565	D08
GhbHLH309	Gh_D08G0666	D08
GhbHLH310	Gh_D08G1175	D08
GhbHLH311	Gh_D08G1374	D08
GhbHLH312	Gh_D08G1707	D08
GhbHLH313	Gh_D08G1966	D08
GhbHLH314	Gh_D08G1998	D08
GhbHLH315	Gh_D08G2028	D08
GhbHLH316	Gh_D08G2242	D08
GhbHLH317	Gh_D09G0072	D09
GhbHLH318	Gh_D09G0180	D09
GhbHLH319	Gh_D09G0182	D09
GhbHLH320	Gh_D09G0484	D09
GhbHLH321	Gh_D09G0518	D09
GhbHLH322	Gh_D09G0684	D09
GhbHLH323	Gh_D09G0859	D09
GhbHLH324	Gh_D09G1014	D09
GhbHLH325	Gh_D09G1180	D09
GhbHLH326	Gh_D09G1183	D09
GhbHLH327	Gh_D09G1679	D09
GhbHLH328	Gh_D09G1697	D09
GhbHLH329	Gh_D09G1771	D09
GhbHLH330	Gh_D09G1895	D09
GhbHLH331	Gh_D09G1900	D09
GhbHLH332	Gh_D09G2157	D09
GhbHLH333	Gh_D09G2368	D09
GhbHLH334	Gh_D09G2423	D09
GhbHLH335	Gh_D10G0179	D10
GhbHLH336	Gh_D10G0181	D10
GhbHLH337	Gh_D10G0240	D10
GhbHLH338	Gh_D10G0295	D10
GhbHLH339	Gh_D10G0600	D10
GhbHLH340	Gh_D10G0646	D10
GhbHLH341	Gh_D10G0984	D10
GhbHLH342	Gh_D10G1033	D10
GhbHLH343	Gh_D10G1206	D10
GhbHLH344	Gh_D10G1288	D10
GhbHLH345	Gh_D10G1331	D10
GhbHLH346	Gh_D10G1411	D10
GhbHLH347	Gh_D10G1533	D10
GhbHLH348	Gh_D10G1580	D10
GhbHLH349	Gh_D10G2011	D10
GhbHLH350	Gh_D10G2228	D10
GhbHLH351	Gh_D10G2406	D10
GhbHLH352	Gh_D11G0045	D11
GhbHLH353	Gh_D11G0213	D11
GhbHLH354	Gh_D11G0306	D11
GhbHLH355	Gh_D11G0327	D11
GhbHLH356	Gh_D11G0328	D11
GhbHLH357	Gh_D11G0332	D11
GhbHLH358	Gh_D11G0373	D11
GhbHLH359	Gh_D11G0411	D11
GhbHLH360	Gh_D11G0415	D11
GhbHLH361	Gh_D11G0530	D11
GhbHLH362	Gh_D11G0543	D11
GhbHLH363	Gh_D11G0675	D11
GhbHLH364	Gh_D11G0826	D11
GhbHLH365	Gh_D11G0862	D11
GhbHLH366	Gh_D11G0934	D11
GhbHLH367	Gh_D11G1032	D11
GhbHLH368	Gh_D11G1055	D11
GhbHLH369	Gh_D11G1063	D11
GhbHLH370	Gh_D11G1107	D11
GhbHLH371	Gh_D11G1266	D11
GhbHLH372	Gh_D11G1273	D11
GhbHLH373	Gh_D11G1319	D11
GhbHLH374	Gh_D11G1337	D11
GhbHLH375	Gh_D11G1395	D11
GhbHLH376	Gh_D11G1449	D11
GhbHLH377	Gh_D11G1773	D11
GhbHLH378	Gh_D11G1935	D11
GhbHLH379	Gh_D11G1945	D11
GhbHLH380	Gh_D11G2073	D11
GhbHLH381	Gh_D11G2074	D11
GhbHLH382	Gh_D11G2082	D11
GhbHLH383	Gh_D11G2383	D11
GhbHLH384	Gh_D11G2556	D11
GhbHLH385	Gh_D11G2701	D11
GhbHLH386	Gh_D11G2839	D11
GhbHLH387	Gh_D11G2890	D11
GhbHLH388	Gh_D11G3081	D11
GhbHLH389	Gh_D11G3162	D11
GhbHLH390	Gh_D11G3340	D11
GhbHLH391	Gh_D11G3523	D11
GhbHLH392	Gh_D12G0259	D12
GhbHLH393	Gh_D12G0328	D12
GhbHLH394	Gh_D12G0475	D12
GhbHLH395	Gh_D12G0497	D12
GhbHLH396	Gh_D12G0607	D12
GhbHLH397	Gh_D12G0670	D12
GhbHLH398	Gh_D12G0943	D12
GhbHLH399	Gh_D12G1160	D12
GhbHLH400	Gh_D12G1398	D12
GhbHLH401	Gh_D12G1443	D12
GhbHLH402	Gh_D12G1583	D12
GhbHLH403	Gh_D12G1645	D12
GhbHLH404	Gh_D12G1688	D12
GhbHLH405	Gh_D12G1740	D12
GhbHLH406	Gh_D12G1906	D12
GhbHLH407	Gh_D12G2069	D12
GhbHLH408	Gh_D12G2074	D12
GhbHLH409	Gh_D12G2351	D12
GhbHLH410	Gh_D12G2505	D12
GhbHLH411	Gh_D12G2506	D12
GhbHLH412	Gh_D12G2689	D12
GhbHLH413	Gh_D13G0207	D13
GhbHLH414	Gh_D13G0330	D13
GhbHLH415	Gh_D13G0346	D13
GhbHLH416	Gh_D13G0406	D13
GhbHLH417	Gh_D13G0711	D13
GhbHLH418	Gh_D13G0759	D13
GhbHLH419	Gh_D13G0896	D13
GhbHLH420	Gh_D13G0902	D13
GhbHLH421	Gh_D13G1248	D13
GhbHLH422	Gh_D13G1496	D13
GhbHLH423	Gh_D13G1856	D13
GhbHLH424	Gh_D13G2183	D13
GhbHLH425	Gh_D13G2548	D13
GhbHLH426	Gh_Sca004901G02	scaffold4901
GhbHLH427	Gh_Sca008309G01	scaffold8309
GhbHLH428	Gh_Sca008688G01	scaffold8688
GhbHLH429	Gh_Sca014319G01	scaffold14319
GhbHLH430	Gh_Sca024466G01	scaffold24466
GhbHLH431	Gh_Sca038875G01	scaffold38875
GhbHLH432	Gh_Sca101437G01	scaffold101437

## Sheet: GabHLH
GabHLH NO.	Gene Identifier	Chr.
GabHLH001	Cotton_A_10140	chr2
GabHLH002	Cotton_A_11194	chr2
GabHLH003	Cotton_A_15346	chr2
GabHLH004	Cotton_A_15348	chr2
GabHLH005	Cotton_A_16748	chr2
GabHLH006	Cotton_A_29902	chr2
GabHLH007	Cotton_A_29912	chr2
GabHLH008	Cotton_A_29913	chr2
GabHLH009	Cotton_A_31550	chr2
GabHLH010	Cotton_A_33275	chr2
GabHLH011	Cotton_A_03298	chr3
GabHLH012	Cotton_A_06817	chr3
GabHLH013	Cotton_A_16840	chr3
GabHLH014	Cotton_A_19549	chr3
GabHLH015	Cotton_A_20686	chr3
GabHLH016	Cotton_A_25970	chr3
GabHLH017	Cotton_A_26005	chr3
GabHLH018	Cotton_A_29708	chr3
GabHLH019	Cotton_A_36552	chr3
GabHLH020	Cotton_A_01066	chr4
GabHLH021	Cotton_A_01078	chr4
GabHLH022	Cotton_A_01249	chr4
GabHLH023	Cotton_A_03791	chr4
GabHLH024	Cotton_A_06612	chr4
GabHLH025	Cotton_A_08234	chr4
GabHLH026	Cotton_A_09305	chr4
GabHLH027	Cotton_A_09442	chr4
GabHLH028	Cotton_A_14312	chr4
GabHLH029	Cotton_A_14318	chr4
GabHLH030	Cotton_A_14405	chr4
GabHLH031	Cotton_A_15447	chr4
GabHLH032	Cotton_A_15640	chr4
GabHLH033	Cotton_A_15654	chr4
GabHLH034	Cotton_A_15656	chr4
GabHLH035	Cotton_A_15701	chr4
GabHLH036	Cotton_A_19366	chr4
GabHLH037	Cotton_A_21457	chr4
GabHLH038	Cotton_A_26571	chr4
GabHLH039	Cotton_A_32545	chr4
GabHLH040	Cotton_A_34261	chr4
GabHLH041	Cotton_A_35670	chr4
GabHLH042	Cotton_A_39434	chr4
GabHLH043	Cotton_A_39830	chr4
GabHLH044	Cotton_A_00658	chr5
GabHLH045	Cotton_A_00736	chr5
GabHLH046	Cotton_A_04392	chr5
GabHLH047	Cotton_A_08370	chr5
GabHLH048	Cotton_A_08943	chr5
GabHLH049	Cotton_A_19301	chr5
GabHLH050	Cotton_A_21539	chr5
GabHLH051	Cotton_A_27359	chr5
GabHLH052	Cotton_A_01362	chr6
GabHLH053	Cotton_A_01363	chr6
GabHLH054	Cotton_A_01907	chr6
GabHLH055	Cotton_A_01949	chr6
GabHLH056	Cotton_A_01954	chr6
GabHLH057	Cotton_A_04469	chr6
GabHLH058	Cotton_A_06141	chr6
GabHLH059	Cotton_A_06213	chr6
GabHLH060	Cotton_A_07908	chr6
GabHLH061	Cotton_A_07914	chr6
GabHLH062	Cotton_A_08002	chr6
GabHLH063	Cotton_A_10840	chr6
GabHLH064	Cotton_A_10855	chr6
GabHLH065	Cotton_A_13206	chr6
GabHLH066	Cotton_A_14779	chr6
GabHLH067	Cotton_A_14790	chr6
GabHLH068	Cotton_A_15254	chr6
GabHLH069	Cotton_A_17744	chr6
GabHLH070	Cotton_A_21315	chr6
GabHLH071	Cotton_A_21341	chr6
GabHLH072	Cotton_A_23045	chr6
GabHLH073	Cotton_A_25894	chr6
GabHLH074	Cotton_A_27688	chr6
GabHLH075	Cotton_A_31085	chr6
GabHLH076	Cotton_A_37582	chr6
GabHLH077	Cotton_A_38874	chr6
GabHLH078	Cotton_A_39797	chr6
GabHLH079	Cotton_A_00097	chr7
GabHLH080	Cotton_A_14191	chr7
GabHLH081	Cotton_A_21667	chr7
GabHLH082	Cotton_A_23114	chr7
GabHLH083	Cotton_A_24786	chr7
GabHLH084	Cotton_A_28479	chr7
GabHLH085	Cotton_A_29801	chr7
GabHLH086	Cotton_A_40087	chr7
GabHLH087	Cotton_A_41030	chr7
GabHLH088	Cotton_A_02794	chr8
GabHLH089	Cotton_A_09361	chr8
GabHLH090	Cotton_A_13783	chr8
GabHLH091	Cotton_A_13784	chr8
GabHLH092	Cotton_A_13785	chr8
GabHLH093	Cotton_A_14845	chr8
GabHLH094	Cotton_A_14902	chr8
GabHLH095	Cotton_A_18878	chr8
GabHLH096	Cotton_A_20980	chr8
GabHLH097	Cotton_A_21720	chr8
GabHLH098	Cotton_A_25258	chr8
GabHLH099	Cotton_A_29614	chr8
GabHLH100	Cotton_A_32829	chr8
GabHLH101	Cotton_A_32830	chr8
GabHLH102	Cotton_A_34746	chr8
GabHLH103	Cotton_A_35715	chr8
GabHLH104	Cotton_A_35960	chr8
GabHLH105	Cotton_A_36436	chr8
GabHLH106	Cotton_A_37193	chr8
GabHLH107	Cotton_A_39529	chr8
GabHLH108	Cotton_A_02971	chr9
GabHLH109	Cotton_A_03906	chr9
GabHLH110	Cotton_A_03966	chr9
GabHLH111	Cotton_A_17491	chr9
GabHLH112	Cotton_A_23093	chr9
GabHLH113	Cotton_A_23759	chr9
GabHLH114	Cotton_A_24448	chr9
GabHLH115	Cotton_A_24713	chr9
GabHLH116	Cotton_A_36794	chr9
GabHLH117	Cotton_A_37278	chr9
GabHLH118	Cotton_A_38636	chr9
GabHLH119	Cotton_A_04711	chr10
GabHLH120	Cotton_A_04718	chr10
GabHLH121	Cotton_A_08659	chr10
GabHLH122	Cotton_A_08669	chr10
GabHLH123	Cotton_A_11283	chr10
GabHLH124	Cotton_A_17293	chr10
GabHLH125	Cotton_A_19514	chr10
GabHLH126	Cotton_A_20785	chr10
GabHLH127	Cotton_A_20787	chr10
GabHLH128	Cotton_A_21074	chr10
GabHLH129	Cotton_A_21075	chr10
GabHLH130	Cotton_A_23495	chr10
GabHLH131	Cotton_A_25003	chr10
GabHLH132	Cotton_A_29754	chr10
GabHLH133	Cotton_A_30335	chr10
GabHLH134	Cotton_A_31202	chr10
GabHLH135	Cotton_A_32486	chr10
GabHLH136	Cotton_A_34289	chr10
GabHLH137	Cotton_A_38617	chr10
GabHLH138	Cotton_A_01739	chr11
GabHLH139	Cotton_A_07316	chr11
GabHLH140	Cotton_A_07321	chr11
GabHLH141	Cotton_A_07409	chr11
GabHLH142	Cotton_A_07590	chr11
GabHLH143	Cotton_A_07788	chr11
GabHLH144	Cotton_A_07791	chr11
GabHLH145	Cotton_A_07854	chr11
GabHLH146	Cotton_A_09661	chr11
GabHLH147	Cotton_A_11175	chr11
GabHLH148	Cotton_A_14739	chr11
GabHLH149	Cotton_A_17640	chr11
GabHLH150	Cotton_A_27088	chr11
GabHLH151	Cotton_A_27862	chr11
GabHLH152	Cotton_A_30567	chr11
GabHLH153	Cotton_A_35957	chr11
GabHLH154	Cotton_A_36849	chr11
GabHLH155	Cotton_A_40026	chr11
GabHLH156	Cotton_A_03457	chr12
GabHLH157	Cotton_A_07705	chr12
GabHLH158	Cotton_A_08820	chr12
GabHLH159	Cotton_A_14075	chr12
GabHLH160	Cotton_A_14914	chr12
GabHLH161	Cotton_A_18661	chr12
GabHLH162	Cotton_A_24931	chr12
GabHLH163	Cotton_A_29014	chr12
GabHLH164	Cotton_A_30832	chr12
GabHLH165	Cotton_A_32766	chr12
GabHLH166	Cotton_A_34418	chr12
GabHLH167	Cotton_A_35104	chr12
GabHLH168	Cotton_A_37465	chr12
GabHLH169	Cotton_A_00932	chr13
GabHLH170	Cotton_A_09193	chr13
GabHLH171	Cotton_A_09215	chr13
GabHLH172	Cotton_A_09216	chr13
GabHLH173	Cotton_A_09219	chr13
GabHLH174	Cotton_A_17918	chr13
GabHLH175	Cotton_A_19391	chr13
GabHLH176	Cotton_A_19722	chr13
GabHLH177	Cotton_A_21593	chr13
GabHLH178	Cotton_A_22395	chr13
GabHLH179	Cotton_A_24348	chr13
GabHLH180	Cotton_A_24360	chr13
GabHLH181	Cotton_A_26093	chr13
GabHLH182	Cotton_A_27791	chr13
GabHLH183	Cotton_A_33827	chr13
GabHLH184	Cotton_A_33834	chr13
GabHLH185	Cotton_A_36525	chr13
GabHLH186	Cotton_A_37514	chr13
GabHLH187	Cotton_A_39383	chr13
GabHLH188	Cotton_A_23641	chr1
GabHLH189	Cotton_A_05966	chr1
GabHLH190	Cotton_A_05880	chr1
GabHLH191	Cotton_A_29988	chr1
GabHLH192	Cotton_A_05723	chr1
GabHLH193	Cotton_A_05668	chr1
GabHLH194	Cotton_A_40771	chr1
GabHLH195	Cotton_A_18709	chr1
GabHLH196	Cotton_A_25051	chr1
GabHLH197	Cotton_A_27959	chr1
GabHLH198	Cotton_A_03562	chr1
GabHLH199	Cotton_A_14067	chr1
GabHLH200	Cotton_A_03649	chr1
GabHLH201	Cotton_A_34469	chr1
GabHLH202	Cotton_A_34462	chr1
GabHLH203	Cotton_A_10345	chr1
GabHLH204	Cotton_A_19100	chr1
GabHLH205	Cotton_A_12235	chr1
GabHLH206	Cotton_A_32765	chr1
GabHLH207	Cotton_A_28763	chr1
GabHLH208	Cotton_A_22712	chr1
GabHLH209	Cotton_A_19428	chr1
GabHLH210	Cotton_A_27326	chr1
GabHLH211	Cotton_A_15200	chr1
GabHLH212	Cotton_A_32570	chr1
GabHLH213	Cotton_A_01558	chr1
GabHLH214	Cotton_A_01593	chr1
GabHLH215	Cotton_A_24114	chr1

## Sheet: GrbHLH
GhbHLH NO.	Gene Identifier	Chr.
GrbHLH001	Gorai.001G007000.1	Chr01
GrbHLH002	Gorai.001G012400.1	Chr01
GrbHLH003	Gorai.001G017900.1	Chr01
GrbHLH004	Gorai.001G047300.1	Chr01
GrbHLH005	Gorai.001G054900.1	Chr01
GrbHLH006	Gorai.001G074900.1	Chr01
GrbHLH007	Gorai.001G078500.1	Chr01
GrbHLH008	Gorai.001G086800.1	Chr01
GrbHLH009	Gorai.001G103300.1	Chr01
GrbHLH010	Gorai.001G148300.1	Chr01
GrbHLH011	Gorai.001G151700.1	Chr01
GrbHLH012	Gorai.001G183400.1	Chr01
GrbHLH013	Gorai.001G193500.1	Chr01
GrbHLH014	Gorai.001G197500.1	Chr01
GrbHLH015	Gorai.001G223600.1	Chr01
GrbHLH016	Gorai.001G230000.1	Chr01
GrbHLH017	Gorai.001G234900.1	Chr01
GrbHLH018	Gorai.001G242500.1	Chr01
GrbHLH019	Gorai.001G256200.1	Chr01
GrbHLH020	Gorai.001G275600.1	Chr01
GrbHLH021	Gorai.002G016500.1	Chr02
GrbHLH022	Gorai.002G079200.1	Chr02
GrbHLH023	Gorai.002G081900.1	Chr02
GrbHLH024	Gorai.002G107000.1	Chr02
GrbHLH025	Gorai.002G116400.1	Chr02
GrbHLH026	Gorai.002G135000.1	Chr02
GrbHLH027	Gorai.002G137900.1	Chr02
GrbHLH028	Gorai.002G211500.1	Chr02
GrbHLH029	Gorai.002G228900.1	Chr02
GrbHLH030	Gorai.002G229100.1	Chr02
GrbHLH031	Gorai.003G009400.1	Chr03
GrbHLH032	Gorai.003G012900.1	Chr03
GrbHLH033	Gorai.003G025300.1	Chr03
GrbHLH034	Gorai.003G034600.1	Chr03
GrbHLH035	Gorai.003G034700.1	Chr03
GrbHLH036	Gorai.003G035900.1	Chr03
GrbHLH037	Gorai.003G041800.1	Chr03
GrbHLH038	Gorai.003G060900.1	Chr03
GrbHLH039	Gorai.003G095400.1	Chr03
GrbHLH040	Gorai.003G099500.1	Chr03
GrbHLH041	Gorai.003G116300.1	Chr03
GrbHLH042	Gorai.003G182100.1	Chr03
GrbHLH043	Gorai.004G035800.1	Chr04
GrbHLH044	Gorai.004G064400.1	Chr04
GrbHLH045	Gorai.004G075200.1	Chr04
GrbHLH046	Gorai.004G129600.1	Chr04
GrbHLH047	Gorai.004G149500.1	Chr04
GrbHLH048	Gorai.004G152400.1	Chr04
GrbHLH049	Gorai.004G184800.1	Chr04
GrbHLH050	Gorai.004G212200.1	Chr04
GrbHLH051	Gorai.004G212900.1	Chr04
GrbHLH052	Gorai.004G215900.1	Chr04
GrbHLH053	Gorai.004G218900.1	Chr04
GrbHLH054	Gorai.004G243100.1	Chr04
GrbHLH055	Gorai.005G012400.1	Chr05
GrbHLH056	Gorai.005G022400.1	Chr05
GrbHLH057	Gorai.005G046700.1	Chr05
GrbHLH058	Gorai.005G094800.1	Chr05
GrbHLH059	Gorai.005G136000.1	Chr05
GrbHLH060	Gorai.005G139900.1	Chr05
GrbHLH061	Gorai.005G148300.1	Chr05
GrbHLH062	Gorai.005G157300.1	Chr05
GrbHLH063	Gorai.005G188700.1	Chr05
GrbHLH064	Gorai.005G208700.1	Chr05
GrbHLH065	Gorai.005G218900.1	Chr05
GrbHLH066	Gorai.005G231900.1	Chr05
GrbHLH067	Gorai.005G244200.1	Chr05
GrbHLH068	Gorai.005G252200.1	Chr05
GrbHLH069	Gorai.006G008800.1	Chr06
GrbHLH070	Gorai.006G021500.1	Chr06
GrbHLH071	Gorai.006G021800.1	Chr06
GrbHLH072	Gorai.006G054300.1	Chr06
GrbHLH073	Gorai.006G060400.1	Chr06
GrbHLH074	Gorai.006G085000.1	Chr06
GrbHLH075	Gorai.006G105000.1	Chr06
GrbHLH076	Gorai.006G120300.1	Chr06
GrbHLH077	Gorai.006G139900.1	Chr06
GrbHLH078	Gorai.006G140200.1	Chr06
GrbHLH079	Gorai.006G194500.1	Chr06
GrbHLH080	Gorai.006G196500.1	Chr06
GrbHLH081	Gorai.006G216700.1	Chr06
GrbHLH082	Gorai.006G217200.1	Chr06
GrbHLH083	Gorai.006G225700.1	Chr06
GrbHLH084	Gorai.006G246400.1	Chr06
GrbHLH085	Gorai.006G269200.1	Chr06
GrbHLH086	Gorai.007G005700.1	Chr07
GrbHLH087	Gorai.007G023500.1	Chr07
GrbHLH088	Gorai.007G034400.1	Chr07
GrbHLH089	Gorai.007G036200.1	Chr07
GrbHLH090	Gorai.007G036300.1	Chr07
GrbHLH091	Gorai.007G036700.1	Chr07
GrbHLH092	Gorai.007G040600.1	Chr07
GrbHLH093	Gorai.007G044400.1	Chr07
GrbHLH094	Gorai.007G044800.1	Chr07
GrbHLH095	Gorai.007G057800.1	Chr07
GrbHLH096	Gorai.007G059100.1	Chr07
GrbHLH097	Gorai.007G072600.1	Chr07
GrbHLH098	Gorai.007G088300.1	Chr07
GrbHLH099	Gorai.007G099300.1	Chr07
GrbHLH100	Gorai.007G109300.1	Chr07
GrbHLH101	Gorai.007G111800.1	Chr07
GrbHLH102	Gorai.007G113200.1	Chr07
GrbHLH103	Gorai.007G113300.1	Chr07
GrbHLH104	Gorai.007G118100.1	Chr07
GrbHLH105	Gorai.007G135600.1	Chr07
GrbHLH106	Gorai.007G136400.1	Chr07
GrbHLH107	Gorai.007G141800.1	Chr07
GrbHLH108	Gorai.007G143800.1	Chr07
GrbHLH109	Gorai.007G151900.1	Chr07
GrbHLH110	Gorai.007G157700.1	Chr07
GrbHLH111	Gorai.007G194400.1	Chr07
GrbHLH112	Gorai.007G213700.1	Chr07
GrbHLH113	Gorai.007G214800.1	Chr07
GrbHLH114	Gorai.007G228900.1	Chr07
GrbHLH115	Gorai.007G229000.1	Chr07
GrbHLH116	Gorai.007G229900.1	Chr07
GrbHLH117	Gorai.007G241100.1	Chr07
GrbHLH118	Gorai.007G257400.1	Chr07
GrbHLH119	Gorai.007G277200.1	Chr07
GrbHLH120	Gorai.007G294800.1	Chr07
GrbHLH121	Gorai.007G309400.1	Chr07
GrbHLH122	Gorai.007G314800.1	Chr07
GrbHLH123	Gorai.007G352300.1	Chr07
GrbHLH124	Gorai.007G353000.1	Chr07
GrbHLH125	Gorai.007G361700.1	Chr07
GrbHLH126	Gorai.008G029300.1	Chr08
GrbHLH127	Gorai.008G036900.1	Chr08
GrbHLH128	Gorai.008G053100.1	Chr08
GrbHLH129	Gorai.008G055400.1	Chr08
GrbHLH130	Gorai.008G067500.1	Chr08
GrbHLH131	Gorai.008G077300.1	Chr08
GrbHLH132	Gorai.008G087600.1	Chr08
GrbHLH133	Gorai.008G106900.1	Chr08
GrbHLH134	Gorai.008G128800.1	Chr08
GrbHLH135	Gorai.008G154300.1	Chr08
GrbHLH136	Gorai.008G159000.1	Chr08
GrbHLH137	Gorai.008G175100.1	Chr08
GrbHLH138	Gorai.008G181800.1	Chr08
GrbHLH139	Gorai.008G186700.1	Chr08
GrbHLH140	Gorai.008G192000.1	Chr08
GrbHLH141	Gorai.008G209900.1	Chr08
GrbHLH142	Gorai.008G225800.1	Chr08
GrbHLH143	Gorai.008G226300.1	Chr08
GrbHLH144	Gorai.008G259000.1	Chr08
GrbHLH145	Gorai.008G270700.1	Chr08
GrbHLH146	Gorai.008G282300.1	Chr08
GrbHLH147	Gorai.008G282400.1	Chr08
GrbHLH148	Gorai.009G002200.1	Chr09
GrbHLH149	Gorai.009G026600.1	Chr09
GrbHLH150	Gorai.009G031900.1	Chr09
GrbHLH151	Gorai.009G038500.1	Chr09
GrbHLH152	Gorai.009G055200.1	Chr09
GrbHLH153	Gorai.009G071900.1	Chr09
GrbHLH154	Gorai.009G073100.1	Chr09
GrbHLH155	Gorai.009G090400.1	Chr09
GrbHLH156	Gorai.009G163400.1	Chr09
GrbHLH157	Gorai.009G169200.1	Chr09
GrbHLH158	Gorai.009G175300.1	Chr09
GrbHLH159	Gorai.009G176000.1	Chr09
GrbHLH160	Gorai.009G199600.1	Chr09
GrbHLH161	Gorai.009G212900.1	Chr09
GrbHLH162	Gorai.009G213800.1	Chr09
GrbHLH163	Gorai.009G219100.1	Chr09
GrbHLH164	Gorai.009G226200.1	Chr09
GrbHLH165	Gorai.009G230000.1	Chr09
GrbHLH166	Gorai.009G233000.1	Chr09
GrbHLH167	Gorai.009G279600.1	Chr09
GrbHLH168	Gorai.009G324000.1	Chr09
GrbHLH169	Gorai.009G327300.1	Chr09
GrbHLH170	Gorai.009G337700.1	Chr09
GrbHLH171	Gorai.009G429100.1	Chr09
GrbHLH172	Gorai.010G008200.1	Chr10
GrbHLH173	Gorai.010G020500.1	Chr10
GrbHLH174	Gorai.010G025400.1	Chr10
GrbHLH175	Gorai.010G028200.1	Chr10
GrbHLH176	Gorai.010G031800.1	Chr10
GrbHLH177	Gorai.010G035900.1	Chr10
GrbHLH178	Gorai.010G073600.1	Chr10
GrbHLH179	Gorai.010G083900.1	Chr10
GrbHLH180	Gorai.010G090500.1	Chr10
GrbHLH181	Gorai.010G112200.1	Chr10
GrbHLH182	Gorai.010G147100.1	Chr10
GrbHLH183	Gorai.010G154100.1	Chr10
GrbHLH184	Gorai.010G191800.1	Chr10
GrbHLH185	Gorai.010G191900.1	Chr10
GrbHLH186	Gorai.011G019900.1	Chr11
GrbHLH187	Gorai.011G020100.1	Chr11
GrbHLH188	Gorai.011G028400.1	Chr11
GrbHLH189	Gorai.011G034000.1	Chr11
GrbHLH190	Gorai.011G069200.1	Chr11
GrbHLH191	Gorai.011G073400.1	Chr11
GrbHLH192	Gorai.011G110900.1	Chr11
GrbHLH193	Gorai.011G116100.1	Chr11
GrbHLH194	Gorai.011G117300.1	Chr11
GrbHLH195	Gorai.011G135700.1	Chr11
GrbHLH196	Gorai.011G144600.1	Chr11
GrbHLH197	Gorai.011G150200.1	Chr11
GrbHLH198	Gorai.011G159100.1	Chr11
GrbHLH199	Gorai.011G172500.1	Chr11
GrbHLH200	Gorai.011G226600.1	Chr11
GrbHLH201	Gorai.011G255600.1	Chr11
GrbHLH202	Gorai.011G292100.1	Chr11
GrbHLH203	Gorai.012G031100.1	Chr12
GrbHLH204	Gorai.012G055200.1	Chr12
GrbHLH205	Gorai.012G078100.1	Chr12
GrbHLH206	Gorai.012G081100.1	Chr12
GrbHLH207	Gorai.012G117300.1	Chr12
GrbHLH208	Gorai.012G124100.1	Chr12
GrbHLH209	Gorai.012G127900.1	Chr12
GrbHLH210	Gorai.012G161900.1	Chr12
GrbHLH211	Gorai.012G171500.1	Chr12
GrbHLH212	Gorai.013G023000.1	Chr13
GrbHLH213	Gorai.013G036400.1	Chr13
GrbHLH214	Gorai.013G038100.1	Chr13
GrbHLH215	Gorai.013G045100.1	Chr13
GrbHLH216	Gorai.013G048000.1	Chr13
GrbHLH217	Gorai.013G079600.1	Chr13
GrbHLH218	Gorai.013G083800.1	Chr13
GrbHLH219	Gorai.013G098000.1	Chr13
GrbHLH220	Gorai.013G098600.1	Chr13
GrbHLH221	Gorai.013G138300.1	Chr13
GrbHLH222	Gorai.013G164100.1	Chr13
GrbHLH223	Gorai.013G204300.1	Chr13
GrbHLH224	Gorai.013G242800.1	Chr13

## Sheet: TcbHLH
GhbHLH NO.	Gene Identifier	Chr.
TcbHLH001	Thecc1EG000204t1	Chr1
TcbHLH002	Thecc1EG000362t1	Chr1
TcbHLH003	Thecc1EG000632t1	Chr1
TcbHLH004	Thecc1EG000649t1	Chr1
TcbHLH005	Thecc1EG000894t1	Chr1
TcbHLH006	Thecc1EG000895t1	Chr1
TcbHLH007	Thecc1EG000915t1	Chr1
TcbHLH008	Thecc1EG000997t1	Chr1
TcbHLH009	Thecc1EG001031t1	Chr1
TcbHLH010	Thecc1EG001435t1	Chr1
TcbHLH011	Thecc1EG001690t1	Chr1
TcbHLH012	Thecc1EG002737t1	Chr1
TcbHLH013	Thecc1EG003125t1	Chr1
TcbHLH014	Thecc1EG004217t1	Chr1
TcbHLH015	Thecc1EG004403t1	Chr1
TcbHLH016	Thecc1EG004959t1	Chr1
TcbHLH017	Thecc1EG005028t1	Chr1
TcbHLH018	Thecc1EG005064t1	Chr1
TcbHLH019	Thecc1EG005131t1	Chr1
TcbHLH020	Thecc1EG005925t1	Chr1
TcbHLH021	Thecc1EG006357t1	Chr2
TcbHLH022	Thecc1EG006602t1	Chr2
TcbHLH023	Thecc1EG006692t1	Chr2
TcbHLH024	Thecc1EG006871t1	Chr2
TcbHLH025	Thecc1EG007083t1	Chr2
TcbHLH026	Thecc1EG007220t1	Chr2
TcbHLH027	Thecc1EG007777t1	Chr2
TcbHLH028	Thecc1EG007802t1	Chr2
TcbHLH029	Thecc1EG008405t1	Chr2
TcbHLH030	Thecc1EG010319t1	Chr2
TcbHLH031	Thecc1EG010340t1	Chr2
TcbHLH032	Thecc1EG010375t1	Chr2
TcbHLH033	Thecc1EG011413t1	Chr2
TcbHLH034	Thecc1EG011433t1	Chr2
TcbHLH035	Thecc1EG011736t1	Chr2
TcbHLH036	Thecc1EG011873t1	Chr2
TcbHLH037	Thecc1EG012044t1	Chr3
TcbHLH038	Thecc1EG012362t1	Chr3
TcbHLH039	Thecc1EG013900t1	Chr3
TcbHLH040	Thecc1EG014141t1	Chr3
TcbHLH041	Thecc1EG014392t1	Chr3
TcbHLH042	Thecc1EG014741t1	Chr3
TcbHLH043	Thecc1EG015033t1	Chr3
TcbHLH044	Thecc1EG015034t1	Chr3
TcbHLH045	Thecc1EG015035t1	Chr3
TcbHLH046	Thecc1EG015345t1	Chr3
TcbHLH047	Thecc1EG015640t1	Chr3
TcbHLH048	Thecc1EG015694t1	Chr3
TcbHLH049	Thecc1EG015714t1	Chr3
TcbHLH050	Thecc1EG016133t1	Chr3
TcbHLH051	Thecc1EG016134t1	Chr3
TcbHLH052	Thecc1EG016261t1	Chr3
TcbHLH053	Thecc1EG017336t1	Chr4
TcbHLH054	Thecc1EG018476t1	Chr4
TcbHLH055	Thecc1EG019210t1	Chr4
TcbHLH056	Thecc1EG019445t1	Chr4
TcbHLH057	Thecc1EG020066t1	Chr4
TcbHLH058	Thecc1EG020177t1	Chr4
TcbHLH059	Thecc1EG020336t1	Chr4
TcbHLH060	Thecc1EG020520t1	Chr4
TcbHLH061	Thecc1EG020787t1	Chr4
TcbHLH062	Thecc1EG020866t1	Chr4
TcbHLH063	Thecc1EG021144t1	Chr4
TcbHLH064	Thecc1EG021641t1	Chr5
TcbHLH065	Thecc1EG024016t1	Chr5
TcbHLH066	Thecc1EG024315t1	Chr5
TcbHLH067	Thecc1EG024828t1	Chr5
TcbHLH068	Thecc1EG024842t1	Chr5
TcbHLH069	Thecc1EG026346t1	Chr5
TcbHLH070	Thecc1EG026599t1	Chr5
TcbHLH071	Thecc1EG027032t1	Chr6
TcbHLH072	Thecc1EG028961t1	Chr6
TcbHLH073	Thecc1EG029711t1	Chr6
TcbHLH074	Thecc1EG029852t1	Chr6
TcbHLH075	Thecc1EG031118t1	Chr7
TcbHLH076	Thecc1EG033386t1	Chr7
TcbHLH077	Thecc1EG033803t1	Chr8
TcbHLH078	Thecc1EG033818t1	Chr8
TcbHLH079	Thecc1EG034439t1	Chr8
TcbHLH080	Thecc1EG034574t1	Chr8
TcbHLH081	Thecc1EG034649t1	Chr8
TcbHLH082	Thecc1EG034717t1	Chr8
TcbHLH083	Thecc1EG036484t1	Chr8
TcbHLH084	Thecc1EG037077t1	Chr9
TcbHLH085	Thecc1EG037645t1	Chr9
TcbHLH086	Thecc1EG039471t1	Chr9
TcbHLH087	Thecc1EG040564t1	Chr9
TcbHLH088	Thecc1EG040699t1	Chr9
TcbHLH089	Thecc1EG041590t1	Chr9
TcbHLH090	Thecc1EG042475t1	Chr10
TcbHLH091	Thecc1EG042996t1	Chr10
TcbHLH092	Thecc1EG042999t1	Chr10
TcbHLH093	Thecc1EG045701t1	scaffold_11
TcbHLH094	Thecc1EG045748t1	scaffold_11

## Sheet: VvbHLH
GhbHLH NO.	Gene Identifier
VvbHLH001	GSVIVT01000012001
VvbHLH002	GSVIVT01000717001
VvbHLH003	GSVIVT01000771001
VvbHLH004	GSVIVT01002668001
VvbHLH005	GSVIVT01002833001
VvbHLH006	GSVIVT01003437001
VvbHLH007	GSVIVT01003697001
VvbHLH008	GSVIVT01003698001
VvbHLH009	GSVIVT01003701001
VvbHLH010	GSVIVT01004409001
VvbHLH011	GSVIVT01004930001
VvbHLH012	GSVIVT01004940001
VvbHLH013	GSVIVT01006588001
VvbHLH014	GSVIVT01007117001
VvbHLH015	GSVIVT01007339001
VvbHLH016	GSVIVT01007389001
VvbHLH017	GSVIVT01007772001
VvbHLH018	GSVIVT01007914001
VvbHLH019	GSVIVT01008030001
VvbHLH020	GSVIVT01008034001
VvbHLH021	GSVIVT01008093001
VvbHLH022	GSVIVT01008164001
VvbHLH023	GSVIVT01008299001
VvbHLH024	GSVIVT01008628001
VvbHLH025	GSVIVT01008637001
VvbHLH026	GSVIVT01009097001
VvbHLH027	GSVIVT01009166001
VvbHLH028	GSVIVT01009234001
VvbHLH029	GSVIVT01009292001
VvbHLH030	GSVIVT01009357001
VvbHLH031	GSVIVT01009467001
VvbHLH032	GSVIVT01009469001
VvbHLH033	GSVIVT01009479001
VvbHLH034	GSVIVT01010100001
VvbHLH035	GSVIVT01010126001
VvbHLH036	GSVIVT01011109001
VvbHLH037	GSVIVT01011123001
VvbHLH038	GSVIVT01011330001
VvbHLH039	GSVIVT01011380001
VvbHLH040	GSVIVT01011873001
VvbHLH041	GSVIVT01011960001
VvbHLH042	GSVIVT01013553001
VvbHLH043	GSVIVT01013720001
VvbHLH044	GSVIVT01014589001
VvbHLH045	GSVIVT01015006001
VvbHLH046	GSVIVT01015189001
VvbHLH047	GSVIVT01017892001
VvbHLH048	GSVIVT01018094001
VvbHLH049	GSVIVT01018111001
VvbHLH050	GSVIVT01018165001
VvbHLH051	GSVIVT01018459001
VvbHLH052	GSVIVT01018460001
VvbHLH053	GSVIVT01018461001
VvbHLH054	GSVIVT01018777001
VvbHLH055	GSVIVT01018942001
VvbHLH056	GSVIVT01019659001
VvbHLH057	GSVIVT01019750001
VvbHLH058	GSVIVT01020027001
VvbHLH059	GSVIVT01020121001
VvbHLH060	GSVIVT01020561001
VvbHLH061	GSVIVT01020688001
VvbHLH062	GSVIVT01020814001
VvbHLH063	GSVIVT01021032001
VvbHLH064	GSVIVT01021074001
VvbHLH065	GSVIVT01021787001
VvbHLH066	GSVIVT01022111001
VvbHLH067	GSVIVT01022120001
VvbHLH068	GSVIVT01022881001
VvbHLH069	GSVIVT01023585001
VvbHLH070	GSVIVT01023783001
VvbHLH071	GSVIVT01024008001
VvbHLH072	GSVIVT01024084001
VvbHLH073	GSVIVT01025313001
VvbHLH074	GSVIVT01025747001
VvbHLH075	GSVIVT01026056001
VvbHLH076	GSVIVT01026516001
VvbHLH077	GSVIVT01027323001
VvbHLH078	GSVIVT01027412001
VvbHLH079	GSVIVT01027446001
VvbHLH080	GSVIVT01027766001
VvbHLH081	GSVIVT01028238001
VvbHLH082	GSVIVT01028516001
VvbHLH083	GSVIVT01028719001
VvbHLH084	GSVIVT01029311001

## Sheet: AtbHLH
Speciesa	AtbHLH NO.	AGI Gene Code		Entry Numberb	Synonym(s)	Accession Numberc	Referenced
At	At001Gl3	At5g41315	At001Gl3	31	GL3	AF24 291	Payne et al., 2000
At	At002EGL1	At1g63650	At002EGL1	30	MYC2, EGL1, EGL3	AF027732	Zhang et al., 2003
At	At003	At4g16430	At003	34		AF251688
At	At004MYC4	At4g17880	At004MYC4	37	MYC4	AF251689	Abe et al., 2003
At	At005MYC3	At5g46760	At005MYC3	36	ATR2, MYC3	AF251690	Smolen et al., 2002
At	At006MYC2	At1g32640	At006MYC2	38	MYC2, ZBF1, JAI1	X99548	Abe et al., 2003
At	At007	At1g03040	At007	92		AF251692
At	At008PIF3	At1g09530	At008PIF3	100	PIF3, POC1	AF251693	Ni et al., 1998
At	At009PIF4	At2g43010	At009PIF4	102	PIF4	AF251694	Huq and Quail, 2002
At	At010	At2g31220	At010	23		AF251695
At	At011	At4g36060	At011	137		AF251696
At	At012MYC1	At4g00480	At012MYC1	58	MYC1	AF251697	Urao et al., 199
At	At014	At4g00870	At014	39		AY120752	GenBank entry
At	At015PIL5	At2g20180	At015PIL5	33	PIL5	AJ519812
At	At016UN10	At4g00050	At016UN10	101	UNE10	AF488560	Yamashino et al., 2003
At	At017AIB	At2g46510	At017AIB	108	AIB	AF488561
At	At018	At2g22750	At018	35		AY094399
At	At019	At2g22760	At019	28		AF488562
At	At020NAI1	At2g22770	At020NAI1	26	NAI1	AF488563
At	At021AMS	At2g16910	At021AMS	27	AMS	AF488564
At	At022DYT1	At4g21330	At022DYT1	48	DYT1	AF488565	Sorensen et al., 2003
At	At023	At4g28790	At023	49		NM_118253
At	At024SPT	At4g36930	At024SPT	107	SPT	AF488566
At	At025	At4g37850	At025	99		AF319540	Heisler et al., 2001
At	At026HFR1	At1g02340	At026HFR1	29	HFR1	AF488567
At	At027	At4g29930	At027	68		AF488568	Fairchild et al., 2000
At	At028	At5g46830	At028	42		AF488569
At	At029FRU	At2g28160	At029FRU	40	FRU	AF252636
At	At030	At1g68810	At030	43		AF488570
At	At031ZCW	At1g59640	At031ZCW	53	BPE, ZCW32	AY072161
At	At032	At3g25710	At032	88		AB028232	GenBank entry
At	At033SCRM	At1g12860	At033SCRM	54	SCRM2	AF488571
At	At034	At3g23210	At034	44		AF488572
At	At035	At5g57150	At035	135		AF488573
At	At036	At5g51780	At036	41		AF488574
At	At037HEC2	At3g50330	At037HEC2	6	HEC2	AF488575
At	At038ORG2	At3g56970	At038ORG2	117	ORG2	NM_114893
At	At039ORG3	At3g56980	At039ORG3	8	ORG3	AF488576	Kang et al., 2003
At	At040IND	At4g00120	At040IND	9	IND, EDA33	AF488577	Kang et al., 2003
At	At041	At5g56960	At041	120		AF488578
At	At042TT8	At4g09820	At042TT8	51	TT8	NM_125078
At	At043HEC3	At5g09750	At043HEC3	32	HEC3	AJ277509	Nesi et al., 2000
At	At044BEE1	At1g18400	At044BEE1	119	BEE1	NM_121012
At	At045MUTE	At3g06120	At045MUTE	77	MUTE	AF488579	Friedrichsen et al., 2002
At	At046BIM1	At5g08130	At046BIM1	20	BIM1	AF488580
At	At047	At3g47640	At047	126		AF488581
At	At048	At2g42300	At048	139		AF488582
At	At049	At1g68920	At049	97		AF488583
At	At050BEE3	At1g73830	At050BEE3	82	BEE3	AF488584
At	At051	At2g40200	At051	76		AF488585	Friedrichsen et al., 2002
At	At052	At1g30670	At052			NM_102804
At	At053	At2g34820	At053			AY234412
At	At054RSL4	At1g27740	At054RSL4		RSL4	AB493481	Keke Yi et al., 2010
At	At055	At1g12540	At055			NM_101125
At	At056	At4g28800	At056			NM_119024
At	At057	At4g01460	At057			NM_116376
At	At058BEE2	At4g36540	At058BEE2		BEE2	NM_119817
At	At059UN12	At4g02590	At059UN12		UNE12	NM_001125447
At	At060	At3g57800	At060	93		AF488592
At	At061	At5g10570	At061	91		AF488593
At	At062	At3g07340	At062	46		AF488594
At	At063CIB1	At4g34530	At063CIB1	85	CIB1	AF488595
At	At064	At2g18300	At064	84		AF488596
At	At065PIL6	At3g59060	At065PIL6	79	PIF5, PIL6	AF488597
At	At066	At2g24260	At066	103		AF488598	Yamashino et al., 2003
At	At067	At3g61950	At067	95		AF488599
At	At068	At4g29100	At068	11		AF488600
At	At069	At4g30980	At069	60		AF488634
At	At070	At2g46810	At070	94		AF488601
At	At071	At5g46690	At071	13		AF488602
At	At072PIF7	At5g61270	At072PIF7	17	PIF7	AF488603
At	At073ALC	At5g67110	At073ALC	109	ALC	AF488604
At	At074	At1g10120	At074	98		AF488605	Rajani and Sundaresan, 2001
At	At075	At1g25330	At075	90		AF488606
At	At076	At1g26260	At076	78		AF488607
At	At077	At3g23690	At077	83		AF488608
At	At078	At5g48560	At078	87		AF488609
At	At079	At5g62610	At079	86		AF488610
At	At080	At1g35460	At080	81		AF488611
At	At081	At4g09180	At081	71		AF488612
At	At082	At5g58010	At082	72		AF488613
At	At083RHD6	At1g66470	At083RHD6	96	RHD6	AF488614
At	At084	At2g14760	At084	112		AF488615
At	At085	At4g33880	At085			AJ577584
At	At086RSL1	At5g37800	At086RSL1	115	RSL1	AF488616
At	At087	At3g21330	At087	113		NM_123139
At	At088HEC1	At5g67060	At088HEC1	121	HEC1	AF488617
At	At089	At1g06170	At089	118		AF488618
At	At090	At1g10610	At090	24		AF488619
At	At091	At2g31210	At091	50		AF488620
At	At092	At5g43650	At092	25		AJ519809
At	At093	At5g65640	At093	22		AY065390
At	At094	At1g22490	At094	47		AF488621
At	At095ZOU	At1g49770	At095ZOU	16	ZOU	AF488622
At	At096	At1g72210	At096	21		AF488623
At	At097FMA	At3g24140	At097FMA	15	FMA	AJ459771
At	At098SPCH	At5g53210	At098SPCH	14	SPCH	AF488624
At	At099	At5g65320	At099	19		NM_124700
At	At100	At2g41240	At100	18		AF488625
At	At101	At5g04150	At101	7		AF488626
At	At102BIM2	At1g69010	At102BIM2	10	BIM2	AJ519810
At	At103	At4g21340	At103	125		AF488627
At	At104	At4g14410	At104	62		AY065362
At	At105ILR3	At5g54680	At105ILR3	136	ILR3	AF488628
At	At106	At2g41130	At106	133		AF488629
At	At107	At3g56770	At107	56		AY074639
At	At108MEE8	At1g25310	At108MEE8	55	MEE8	NM_115536
At	At109	At1g68240	At109	132		NM_102341
At	At110	At1g27660	At110			AJ577585
At	At112	At1g61660	At112	59		NM_102531
At	At113	At3g19500	At113	66		AA395190
At	At114	At4g05170	At114	64		AF488630
At	At115	At1g51070	At115	61		AF488631
At	At116ICE1	At3g26744	At116ICE1	65	ICE1	NM_116756
At	At117	At3g22100	At117	134		AF488632
At	At118	At4g25400	At118	45		AY079016	Chinnusamy et al., 2003
At	At119	At4g28811	At119	140		NM_113106
At	At120	At5g51790	At120	5		NM_118672
At	At121	At3g19860	At121	104		AJ519811
At	At122	At1g51140	At122	4		NM_124558
At	At123	At3g20640	At123	138		AF488633
At	At124PIL1	At2g46970	At124PIL1	70	PIL1	AY063120
At	At125	At1g62975	At125	63		AU238908
At	At126	At4g25410	At126	110		AB090873	Yamashino et al., 2003
At	At127	At4g28815	At127	2		AF506369
At	At128	At1g05805	At128	3		Z46563
At	At129	At2g43140	At129			AJ577586
At	At130	At2g42280	At130	74		AY045907
At	At131	At4g38070	At131	73		AU237473
At	At132PIL2	At3g62090	At132PIL2	69	PIL2	NM_129790
At	At134PRE2	At5g15160	At134PRE2		PRE2	AJ577587
At	At135PRE3	At1g74500	At135PRE3	111	PRE3	AB090874	Yamashino et al., 2003
At	At136PRE1	At5g39860	At136PRE1		PRE1	AJ577588
At	At137	At5g50915	At137	52		AK118887
At	At138	At2g31215	At138	67		AY088286
At	At139	At5g43175	At139			AY088246
At	At013MYC7E	At1g01260	At013MYC7E	89	MYC7E	AY087602
At	At140	At5g01310	At140			NM_179830
At	At141BIM3	At5g38860	At141BIM3	116	BIM3	NM_148080
At	At142SAC5	At5g64340	At142SAC5	122	SAC51	NM_120209
At	At143	At5g09460	At143	127		NM_123247
At	At144	At1g29950	At144	128		AY062561
At	At145	At5g50010	At145	129		BT000009
At	At146	At4g30180	At146	130		AF361607
At	At147	At3g17100	At147	131		BT005301
At	At148	At3g06590	At148	141		AU237244
At	At149	At1g09250	At149	142		NM_180270
At	At150	At3g05800	At150	143		NM_111535
At	At151	At2g47270	At151	144		BT003052
At	At153	At1g05710	At153	145		NM_111454
At	At154ERP	At2g31730	At154ERP	146	ERP	NM_130295
At	At155CPu	At2g31280	At155CPu	147	CPU	NM_102088
At	At156LHW	At2g27230	At156LHW		LHW	AJ576040
At	At157	At1g64625	At157			AJ576041
At	At158	At2g43060	At158			AJ576042
At	At159P1r2	At4g30410	At159P1r2		P1R2	AJ576043
At	At160	At1g71200	At160			AJ576044
At	At161PRE4	At3g47710	At161PRE4		PRE4	AJ576045
At	At162	At4g20970	At162			AJ576046
At	At163KDR	At1g26945	At163KDR		KDR, PRE6	NM_105789
At	At164PRE5	At3g28857	At164PRE5		PRE5	NM_114639
At	At165PAR1	At2g42870	At165PAR1		PAR1	NM_118215
At	At166PAR2	At3g58850	At166PAR2	PAR2
At	At167P1r1	At5g57780	At167P1r1	P1R1
At	At168P1r3	At3g29370	At168P1r3	P1R3
At	At169	At5g39240	At169
At	At170	At2g18969	At170

## Sheet: OsbHLH
OsbHLH NO.	Gene Identifier	Chr.
OsbHLH001	LOC_Os01g70310.2	Chr01
OsbHLH002	LOC_Os11g32100.1	Chr11
OsbHLH003	LOC_Os03g04310.1	Chr03
OsbHLH004	LOC_Os10g39750.1	Chr10
OsbHLH005	LOC_Os02g02820.1	Chr02
OsbHLH006	LOC_Os04g23550.1	Chr04
OsbHLH007	LOC_Os04g23440.1	Chr04
OsbHLH008	LOC_Os01g13460.1	Chr01
OsbHLH009	LOC_Os10g42430.1	Chr10
OsbHLH010	LOC_Os01g50940.1	Chr01
OsbHLH011	LOC_Os08g43070.1	Chr08
OsbHLH012	LOC_Os01g39480.1	Chr01
OsbHLH013	LOC_Os04g47080.1	Chr04
OsbHLH014	LOC_Os11g15210.1	Chr11
OsbHLH015	LOC_Os04g47040.1	Chr04
OsbHLH016	LOC_Os04g47059.1	Chr04
OsbHLH017	LOC_Os07g11020.1	Chr07
OsbHLH018	LOC_Os03g51580.1	Chr03
OsbHLH019	LOC_Os03g12760.1	Chr03
OsbHLH020	LOC_Os03g46860.1	Chr03
OsbHLH021	LOC_Os12g43620.1	Chr12
OsbHLH022	LOC_Os03g46790.1	Chr03
OsbHLH023	LOC_Os10g01530.1	Chr10
OsbHLH024	LOC_Os01g39330.1	Chr01
OsbHLH025	LOC_Os01g09990.1	Chr01
OsbHLH026	LOC_Os01g09930.1	Chr01
OsbHLH027	LOC_Os01g09900.1	Chr01
OsbHLH028	LOC_Os05g11070.1	Chr05
OsbHLH029	LOC_Os02g12820.1	Chr02
OsbHLH030	LOC_Os06g37410.1	Chr06
OsbHLH031	LOC_Os08g38210.1	Chr08
OsbHLH032	LOC_Os09g29930.1	Chr09
OsbHLH033	LOC_Os01g65080.4	Chr01
OsbHLH034	LOC_Os02g49480.1	Chr02
OsbHLH035	LOC_Os01g06640.1	Chr01
OsbHLH036	LOC_Os05g07120.1	Chr05
OsbHLH037	LOC_Os01g11910.1	Chr01
OsbHLH038	LOC_Os08g33590.1	Chr08
OsbHLH039	LOC_Os09g24490.1	Chr09
OsbHLH040	LOC_Os03g15440.1	Chr03
OsbHLH041	LOC_Os03g59670.1	Chr03
OsbHLH042	LOC_Os08g37290.1	Chr08
OsbHLH043	LOC_Os09g28900.1	Chr09
OsbHLH044	LOC_Os03g08930.1	Chr03
OsbHLH045	LOC_Os10g23050.1	Chr10
OsbHLH046	LOC_Os09g29360.1	Chr09
OsbHLH047	LOC_Os08g37730.1	Chr08
OsbHLH048	LOC_Os02g52190.1	Chr02
OsbHLH049	LOC_Os02g46560.1	Chr02
OsbHLH050	LOC_Os04g50090.1	Chr04
OsbHLH051	LOC_Os05g50900.1	Chr05
OsbHLH052	LOC_Os03g03000.1	Chr03
OsbHLH053	LOC_Os02g15760.1	Chr02
OsbHLH054	LOC_Os06g33450.2	Chr06
OsbHLH055	LOC_Os05g51820.1	Chr05
OsbHLH056	LOC_Os01g72370.1	Chr01
OsbHLH057	LOC_Os07g35870.1	Chr07
OsbHLH058	LOC_Os05g38140.1	Chr05
OsbHLH059	LOC_Os02g02480.3	Chr02
OsbHLH060	LOC_Os08g04390.2	Chr08
OsbHLH061	LOC_Os11g38870.1	Chr11
OsbHLH062	LOC_Os07g43530.2	Chr07
OsbHLH063	LOC_Os03g26210.1	Chr03
OsbHLH064	LOC_Os02g23823.1	Chr02
OsbHLH065	LOC_Os04g41570.2	Chr04
OsbHLH066	LOC_Os03g55220.1	Chr03
OsbHLH067	LOC_Os05g42180.1	Chr05
OsbHLH068	LOC_Os04g53990.1	Chr04
OsbHLH069	LOC_Os01g57580.1	Chr01
OsbHLH070	LOC_Os08g08160.1	Chr08
OsbHLH071	LOC_Os01g01600.1	Chr01
OsbHLH072	LOC_Os02g17680.1	Chr02
OsbHLH073	LOC_Os05g14010.1	Chr05
OsbHLH074	LOC_Os01g13000.1	Chr01
OsbHLH075	LOC_Os04g47810.1	Chr04
OsbHLH076	LOC_Os02g45010.1	Chr02
OsbHLH077	LOC_Os07g28890.1	Chr07
OsbHLH078	LOC_Os03g17130.1	Chr03
OsbHLH079	LOC_Os02g47660.1	Chr02
OsbHLH080	LOC_Os08g42470.1	Chr08
OsbHLH081	LOC_Os09g33580.2	Chr09
OsbHLH081	LOC_Os09g33580.2	Chr09
OsbHLH083	LOC_Os05g01256.2	Chr05
OsbHLH084	LOC_Os03g51910.1	Chr03
OsbHLH085	LOC_Os09g29830.1	Chr09
OsbHLH086	LOC_Os06g16400.1	Chr06
OsbHLH087	LOC_Os08g38080.1	Chr08
OsbHLH088	LOC_Os03g12940.1	Chr03
OsbHLH089	LOC_Os03g58830.1	Chr03
OsbHLH090	LOC_Os01g68700.1	Chr01
OsbHLH091	LOC_Os08g41320.1	Chr08
OsbHLH092	LOC_Os09g32510.1	Chr09
OsbHLH093	LOC_Os04g28280.1	Chr04
OsbHLH094	LOC_Os07g09590.1	Chr07
OsbHLH095	LOC_Os06g41060.1	Chr06
OsbHLH096	LOC_Os06g09370.2	Chr06
OsbHLH097	LOC_Os02g35660.1	Chr02
OsbHLH098	LOC_Os03g58330.1	Chr03
OsbHLH099	LOC_Os07g08440.1	Chr07
OsbHLH100	LOC_Os09g25040.1	Chr09
OsbHLH101	LOC_Os04g52770.1	Chr04
OsbHLH102	LOC_Os12g41650.2	Chr12
OsbHLH103	LOC_Os03g43810.1	Chr03
OsbHLH104	LOC_Os07g05010.2	Chr07
OsbHLH105	LOC_Os01g18290.2	Chr01
OsbHLH106	LOC_Os05g04740.2	Chr05
OsbHLH107	LOC_Os02g56140.1	Chr02
OsbHLH108	LOC_Os06g06900.1	Chr06
OsbHLH109	LOC_Os01g67480.1	Chr01
OsbHLH110	LOC_Os02g39140.1	Chr02
OsbHLH111	LOC_Os04g41229.1	Chr04
OsbHLH112	LOC_Os08g39630.1	Chr08
OsbHLH113	LOC_Os10g40740.1	Chr10
OsbHLH114	LOC_Os02g55250.1	Chr02
OsbHLH115	LOC_Os06g08500.1	Chr06
OsbHLH116	LOC_Os12g40730.1	Chr12
OsbHLH117	LOC_Os01g38610.1	Chr01
OsbHLH118	LOC_Os01g51140.1	Chr01
OsbHLH119	LOC_Os05g46370.1	Chr05
OsbHLH120	LOC_Os09g28210.1	Chr09
OsbHLH121	LOC_Os08g36740.1	Chr08
OsbHLH122	LOC_Os06g10820.1	Chr06
OsbHLH123	LOC_Os01g61480.1	Chr01
OsbHLH124	LOC_Os08g01700.1	Chr08
OsbHLH125	LOC_Os01g02110.1	Chr01
OsbHLH126	LOC_Os02g48060.1	Chr02
OsbHLH127	LOC_Os06g30090.1	Chr06
OsbHLH128	LOC_Os07g39940.1	Chr07
OsbHLH129	LOC_Os03g10770.1	Chr03
OsbHLH130	LOC_Os12g39850.1	Chr12
OsbHLH131	LOC_Os03g42100.1	Chr03
OsbHLH132	LOC_Os11g41640.1	Chr11
OsbHLH133	LOC_Os12g32400.1	Chr12
OsbHLH134	LOC_Os03g55550.1	Chr03
OsbHLH135	LOC_Os12g40590.1	Chr12
OsbHLH136	LOC_Os12g40710.1	Chr12
OsbHLH137	LOC_Os12g40630.1	Chr12
OsbHLH138	LOC_Os03g27390.2	Chr03
OsbHLH139	LOC_Os02g21090.1	Chr02
OsbHLH140	LOC_Os03g39432.1	Chr03
OsbHLH141	LOC_Os04g51070.1	Chr04
OsbHLH142	LOC_Os01g18870.1	Chr01
OsbHLH143	LOC_Os09g31300.1	Chr09
OsbHLH144	LOC_Os04g35010.1	Chr04
OsbHLH145	LOC_Os04g35000.1	Chr04
OsbHLH146	LOC_Os02g34320.1	Chr02
OsbHLH147	LOC_Os02g34370.1	Chr02
OsbHLH148	LOC_Os03g53020.1	Chr03
OsbHLH149	LOC_Os01g64560.1	Chr01
OsbHLH150	LOC_Os12g06330.1	Chr12
OsbHLH151	LOC_Os11g06010.1	Chr11
OsbHLH152	LOC_Os03g56950.2	Chr03
OsbHLH153	LOC_Os03g07540.1	Chr03
OsbHLH154	LOC_Os04g54900.1	Chr04
OsbHLH155	LOC_Os06g50900.1	Chr06
OsbHLH156	LOC_Os04g31290.1	Chr04
OsbHLH157	LOC_Os02g08220.1	Chr02
OsbHLH158	LOC_Os06g44320.1	Chr06
OsbHLH159	LOC_Os05g06520.1	Chr05
OsbHLH160	LOC_Os11g02054.1	Chr11
OsbHLH161	LOC_Os12g02020.1	Chr12
OsbHLH162	LOC_Os05g27090.1	Chr05
OsbHLH163	LOC_Os07g47960.1	Chr07
OsbHLH164	LOC_Os07g36460.1	Chr07
OsbHLH165	LOC_Os01g39580.1	Chr01
OsbHLH166	LOC_Os03g21970.1	Chr03
OsbHLH167	LOC_Os09g34330.1	Chr09
OsbHLH168	LOC_Os02g54870.1	Chr02
OsbHLH169	LOC_Os01g43950.1	Chr01
OsbHLH170	LOC_Os02g51320.1	Chr02
OsbHLH171	LOC_Os08g16030.1	Chr08
OsbHLH172	LOC_Os06g12210.1	Chr06
OsbHLH173	LOC_Os10g26460.1	Chr10
OsbHLH174	LOC_Os10g26410.1	Chr10
OsbHLH175	LOC_Os04g56500.1	Chr04
OsbHLH176	LOC_Os03g19780.1	Chr03
OsbHLH177	LOC_Os08g31950.1	Chr08
OsbHLH178	LOC_Os07g48900.1	Chr07
