# Supplementary material for: Divergence and evolution of cotton bHLH proteins from diploid to allotetraploid
Source: BMC Genomics. 2018 Feb 23;19:162. doi: 10.1186/s12864-018-4543-y (PMC5824590; doi:10.1186/s12864-018-4543-y)
Supplement: Supplementary file 2 — Statistical analysis of amino acids in the basic motif and their DNA-binding activities. (XLSX 81 kb) [file 12864_2018_4543_MOESM2_ESM.xlsx]

## Sheet: GhbHLH
Table S2. GhbHLH proteins predicted to have DNA-binding capacity.
a. GhbHLH proteins predicted to have G-box-binding capacity.
Amino acid sequences of the bHLH domains of the proteins identified in this study which are predicted to bind G-boxes based on the amino acids located in positions 9-13-16 (K/H-E-R). Proteins are listed according to bHLH number and gene identifier number are also provided to identify them. Amimo acids in the basic and HLH regions are listed in the table.
GhbHLH NO.	Gene Identifier	Basic Region	Basic amino acidsNO.	9-H/K	13-E	16-R	DNA-binding capacity	HLH
GhbHLH002	Gh_A01G0566	ESCSASSSKACREKLRR	5	K	E	R	G-box	DRLNDKFMELGSILQPGRPPKTDKSAILIDAVRMVTQLRGEAQ
GhbHLH005	Gh_A01G1502	LGISQTQDHIMAERKRR	5	H	E	R	G-box	EKLSQRFIALSAIVPGLKKMDKASVLGDAIKYLKQLQEKVK
GhbHLH007	Gh_A01G1663	RRGQATDSHSLAERARR	6	H	E	R	G-box	EKINARMKLLQELVPGCNKISGTALVLDEIINHVQSLQRQVE
GhbHLH008	Gh_A01G2041	ESCGGSGSKACREKLRR	5	K	E	R	G-box	DRLNDRFLELGAVLEPERPMKADKVAILSDAVRMVRQLRSEAQ
GhbHLH010	Gh_A02G0164	RRGQATDSHSLAERVRR	6	H	E	R	G-box	EKISERMKFLQDLVPGCNKVTGKAVMLDEIINYVQSLQRQVE
GhbHLH011	Gh_A02G0343	EKKQRCLKHMMKERIRR	9	H	E	R	G-box	EKQKKCYFALYSMLPLGTKNDKNSIVQTATMTVRELEMERE
GhbHLH012	Gh_A02G0792	ELENQRMTHITVERNRR	5	H	E	R	G-box	KQMNQYLAALRSLMPPSYVQRGDQASIIGGAIDFVKELEQLLQ
GhbHLH015	Gh_A02G1241	EIENQRMIHIAVERNRR	5	H	E	R	G-box	RQMNDYLAVLRTMMPNSYVQRGDQASIIGGAINFVKVLEQILQ
GhbHLH017	Gh_A02G1414	RSPSHAQDHIMAERKRR	7	H	E	R	G-box	EKLNQRFIALSAIVPGLKKMDKASVLGDAIKYVKQLQERLK
GhbHLH018	Gh_A02G1415	RTPLHAQDHVIAERKRR	7	H	E	R	G-box	EKLSQRFISLSALIPGLKKTDKASVLGDAIKYMKQLQEKVA
GhbHLH021	Gh_A02G1636	PIAARKVQKADREKLRR	7	K	E	R	G-box	DRLTEQFLELGNTLDPDRPKNEKATILVGTIQMLKDLTAEVN
GhbHLH022	Gh_A03G0010	NGREEPLNHVEAERQRR	5	H	E	R	G-box	EKLNQRFYALRAVVPNVSKMDKASLLGDAISYINELKIKLQ
GhbHLH025	Gh_A03G0607	RRSRASAIHNLSERRRR	8	H	E	R	G-box	HRIKQKMNTLQKLVPNASKTDKASMLDEVIEYLKQLQTQVE
GhbHLH028	Gh_A03G0937	RRGQATNSHSLAERVRR	6	H	E	R	G-box	EKISERMKFLQDLVPGCSKVTGKAVMLDEIINYVQSLQRQVE
GhbHLH030	Gh_A03G1273	RRGQATDSHSLAERARR	6	H	E	R	G-box	EKISERMKILQDLVPGCNKVIGKALVLDEIINYIQSLQRQVE
GhbHLH033	Gh_A03G1661	ESDDEHDMHIWTERERR	5	H	E	R	G-box	KKMRNMFSNLHALLPHLPPKADKSTIVDEAVNYIKTLQQTLQ
GhbHLH034	Gh_A03G1793	CVTARKLQKADREKSRR	7	K	E	R	G-box	DRLNEHFLELGNALDPDRPKNDKATILTDTIQLLKDLTSQVT
GhbHLH036	Gh_A03G2173	RRGQATDSHSLAERVRR	6	H	E	R	G-box	EKISERLKYLQNLVPGCNNITGKAGMLDEIINYVQSLQHQVE
GhbHLH038	Gh_A04G0695	KVIAALKSHSKAERRRR	8	H	E	R	G-box	ERINAHLDTLRTLLPYRKKVVQVEYKVEY
GhbHLH040	Gh_A04G0856	KQKRRGKLHTISERRRR	10	H	E	R	G-box	ERIRGKIQALQELIPNCNKWDKASILDDAINCIKSLKVQVE
GhbHLH042	Gh_A04G1091	NRISQSKDHIMAERKRR	7	H	E	R	G-box	EKLSEKFIALSALVPGLKKMDKATVLGDAIKYMKQLQEKVK
GhbHLH044	Gh_A05G0224	APTVHQLHHMLSERKRR	7	H	E	R	G-box	EKLNESFDALRSLLPPGTKKDRVSVLASTREYLTSLKSQIM
GhbHLH045	Gh_A05G0268	RRGQATDPHSIAERLRR	6	H	E	R	G-box	EKIAERMKNLQELIPNSNKTDKASILDEIIGYVKFLQLQVQ
GhbHLH046	Gh_A05G0416	RRGQATDPHSIAERLRR	6	H	E	R	G-box	ERIAERMKALQELVPNANKTDKASMLDEIIDYVKFLQLQVK
GhbHLH048	Gh_A05G0570	PCIVKKLNHNASERDRR	6	H	E	R	G-box	KKVNNMYSSLRSLLPVADQTKKLSFPATVSHALKYIPELQQQVE
GhbHLH050	Gh_A05G1310	KIIAALKNHSEAERRRR	7	H	E	R	G-box	ERINAHLDTLRTLLPCRQKMDKATLLGEVIKQLKELKKNAT
GhbHLH052	Gh_A05G1429	GSSSASGSKACREKMRR	5	K	E	R	G-box	DKLNDRHVLFLELGSILEPGRSSKVDKAVILVDAARMVTQLRDEAQ
GhbHLH054	Gh_A05G1764	KRSRAAEVHNLSEKRRR	8	H	E	R	G-box	SRINEKMKALQNLIPNSNKTDKASMLDEAIEYLKQLQLQVQ
GhbHLH056	Gh_A05G1878	KSTEACKSHKEAERRRR	8	H	E	R	G-box	QRINAHFSTLRSLLPNTTKTDKASLLAEVVHHVRELKRQVE
GhbHLH057	Gh_A05G1905	ELENQRMTHIAVERNRR	5	H	E	R	G-box	KQMNEYLAAIRSLMPASYVQRGDQASIIGGAINFVKELEQLLQ
GhbHLH060	Gh_A05G2652	KANAIRSKHSVTEQRRR	7	H	E	R	G-box	SKINERFQVLRDIIPNTDQKRDTASFLLEVIEYVQYLQEKVK
GhbHLH061	Gh_A05G2888	KATTVYTSHSQAEKRRR	6	H	E	R	G-box	DRINAQLSALRELIPMSHKKSAKAFNIPTEMDEVTVDWDRPQDIN
GhbHLH068	Gh_A06G0223	RRGQATNSHSLAERVRR	6	H	E	R	G-box	EKISERMKLLQELVPGCNKITGKAVMLDEIINYVQSLQQQVE
GhbHLH072	Gh_A06G0872	RRGQATDPHSIAERLRR	6	H	E	R	G-box	VRIAERMKALQELVPNANKTDKASMLDEIIDYVKFLQLQVK
GhbHLH074	Gh_A06G1395	DKAGKTTKHFATERERR	7	H	E	R	G-box	VHLNDKYQALRTMVPSPTKNDRASIVDDAIKYIKELLGTVR
GhbHLH075	Gh_A06G1396	DKAGKTTKHFATERERR	7	H	E	R	G-box	VHLNDKYQALRTMVPSPTKNDRASIVDDAIKYIKELLGTVR
GhbHLH080	Gh_A07G0112	GPTSNQLHHMMSERKRR	6	H	E	R	G-box	EKLNESFVALRSLLPSGTKRDKASVLTTAREYLVSLKAQIL
GhbHLH081	Gh_A07G0148	RRGQATDPHSIAERLRR	6	H	E	R	G-box	EKIAERMKNLQELVPNSNKTDKASMLDAIIEYVRFLQLQVK
GhbHLH082	Gh_A07G0414	RRGQATDSHSLAERVRR	6	H	E	R	G-box	KKISERMEKLQRLVPGCDKITGKALILDEIINYVQSLESQVE
GhbHLH083	Gh_A07G0598	RRGQATDSHSLAERVRR	6	H	E	R	G-box	GKINERLRCLQDIVPGCYKTMGMALMLDEIINYVQSLQNQVE
GhbHLH084	Gh_A07G0629	RRSRAAAIHNLSERKRR	8	H	E	R	G-box	DRINQKMKALQKLVPNASKTDKASMLDEVIEYLKQLQAQVQ
GhbHLH086	Gh_A07G1202	KRKRKTEVHNLSERRRR	10	H	E	R	G-box	DKINKKMRALKELIPNCNKVDKASMLDEAIEYLKTLQLQVQ
GhbHLH087	Gh_A07G1232	LGRETPLNHVEAERQRR	5	H	E	R	G-box	EKLNHRFYALRAVVPNVSRMDKASLLSDAVSYISELKAKVE
GhbHLH088	Gh_A07G1552	KANSNRSKHSETEQRRR	7	H	E	R	G-box	SKINERFQTLRDIIPQNDQKRDKASFLLEVIEYIQFLQEKLQ
GhbHLH090	Gh_A07G1800	RRGEATDSHSLAERVRR	6	H	E	R	G-box	EKISERMKLLQDLVPGCNKVIGKAVMLDEIIKYVQSLQRQVE
GhbHLH091	Gh_A07G1843	KRSRAAEVHNLSERRRR	8	H	E	R	G-box	DRINEKMRALQELIPRCNKSDKASMLDEAIEYLKSLQLQVQ
GhbHLH094	Gh_A07G2157	RRGQATDPHSIAERLRR	6	H	E	R	G-box	ERIAERIRALQELVPSVNKTDRAAMLDEIVDYVKFLRLQVK
GhbHLH095	Gh_A07G2268	RRGQATDSHSLAERVRR	6	H	E	R	G-box	EKISERMKLLQNLVPGCNKVTGKALMLDEIINYVQSLQRQVE
GhbHLH098	Gh_A08G0962	TGKTTPSNHVEAERLRR	5	H	E	R	G-box	EKLNHRFYALRSVVPTVSKMDKASLLSDAVAYIKELRSKID
GhbHLH099	Gh_A08G1091	SGRETLLNHVEAERQRR	5	H	E	R	G-box	EKLNHRFYALRAVVPNVSRMDKASLLSDAVAYINELKSKIE
GhbHLH100	Gh_A08G1412	NGREEPLNHVEAERQRR	5	H	E	R	G-box	EKLNQKFYALRAVVPNVSKMDKASLLGDAISYINELKSKLQ
GhbHLH101	Gh_A08G1636	EADEICRNHVLSEWKRR	5	H	E	R	G-box	DKINERLMILKSLVPANNKADKVSILDVTIEYVQALERRVA
GhbHLH102	Gh_A08G1678	RRGQATDPHSIAERLRR	6	H	E	R	G-box	ERIAERIRALQELVPSVNKTDRAVMLDEIVDYVKFLRLQVK
GhbHLH103	Gh_A08G1880	EIENQRMTHIAVERNRR	5	H	E	R	G-box	KQMNDYLSVLRSLMPESYVQRGDQASIIGGAINFVKELEHRLQ
GhbHLH104	Gh_A08G2365	PNEDLSANHVLAERRRS	4	H	E	R	G-box	EKLNERFIILRSLVPFVTKMDKASILGDTIEYVKQLRKKIQ
GhbHLH105	Gh_A08G2484	RRGQATDPHSIAERLRR	6	H	E	R	G-box	ERITERIRALQELVPSVNKTDRAVMLDEIVDYVKFLRLQVK
GhbHLH107	Gh_A09G0075	RRSRAAEVHNLSERRRR	8	H	E	R	G-box	DRINEKMRALQELIPHCNKTDKASMLDEAIEYLKSLQSQLQ
GhbHLH110	Gh_A09G0477	RRGQATDSHSLAERVRR	6	H	E	R	G-box	GKINERLRCLQDIVPGCHRTMGMAVMLDEIINYVQSLQNQIE
GhbHLH111	Gh_A09G0522	MSHIAVERNRR	4	H	E	R	G-box	RQMNEHLKVLRSLTPCFYIKRGDQASVIGGVIEFIKELQQVLQ
GhbHLH113	Gh_A09G0994	PCVVKKLNHNASERHRR	7	H	E	R	G-box	KKVNSLFSSLRSLLPLADQMKKVRIPATVSEAVKYIPELQEQVE
GhbHLH114	Gh_A09G1174	RRGEATDSHSLAERARR	6	H	E	R	G-box	EKINARMKLLQELVPGCNKISGTALVLDEIINHVQSLQNQVE
GhbHLH116	Gh_A09G1589	RRGEATDSHSLAERVRR	6	H	E	R	G-box	GKINERLRCLQDIVPGCYKTMGMAVMLDEIINYVQSLQNQVE
GhbHLH117	Gh_A09G1600	ADDKKKSMHRDIERQRR	8	H	E	R	G-box	QEMSTLYASLRTLLPLEYIKGKRAISDHMNGAVSYIKDLQKRID
GhbHLH118	Gh_A09G1777	EAETQRMTHIAVERNRR	5	H	E	R	G-box	KQMNEHLTVLRSLMPESYVQRGDQASIVGGAIEFVKELEHLLQ
GhbHLH119	Gh_A09G1863	RRGQATDGHSLAERVRR	6	H	E	R	G-box	EKISERMKLLQDLVPGCNKVTGKALMLDEIINYVQSLQCQVE
GhbHLH120	Gh_A09G1952	GEKERCFRHMMNERIRR	7	H	E	R	G-box	EKQKRSYSALHSMLPLGTKNDKNSIVQTATRRVRELEWLRK
GhbHLH121	Gh_A09G2341	NGREEPLNHVEAERQRR	5	H	E	R	G-box	EKLNQKFYALRAVVPNVSKMDKASLLGDAISYINELRTKVQ
GhbHLH125	Gh_A10G0292	KVIAALKSHSEAERRRR	7	H	E	R	G-box	ERINAHLDTLRTLLPYREKMDKATLLGEVVRQVKELKKAAT
GhbHLH129	Gh_A10G1013	GSCSRPGTKACREKLRR	6	K	E	R	G-box	EKLNERFLDLSSTLEPGRPARTDKSAILDDAIRVLTQLRTDAQ
GhbHLH130	Gh_A10G1098	EVESQRMTHIAVERNRR	5	H	E	R	G-box	KQMNEHLRVLRSLMPGSYVQRGDQASIIGGAIEFVRELEQLLQ
GhbHLH131	Gh_A10G1164	RRGQATDSHSLAERVRR	6	H	E	R	G-box	EKISERMKFLQDLVPGCNKVTGKALMLDEIINYVQSLQRQVE
GhbHLH135	Gh_A10G2158	KATVASKSHSEAEKRRR	7	H	E	R	G-box	DRINSQLTALRKLIPKSNKMDKAALLGSAIEQVKDLKRKAT
GhbHLH137	Gh_A11G0202	EADELCKSHVLTERRRR	6	H	E	R	G-box	EKINERLTILKSLVPMNSKADKVSILDDTIEYLQDLERRVE
GhbHLH138	Gh_A11G0278	GKVPKRVHKAEREKLKR	9	K	E	K	G-box	EHLNELFLDLANALDPNQPNNGKASILCEATRLLKELFGQIE
GhbHLH139	Gh_A11G0318	KANTPRSKHSATEQRRR	7	H	E	R	G-box	NIIPNSDQKRDKASFLLEVIEYIQFLQERVH
GhbHLH140	Gh_A11G0353	RRGQATDSHSLAERVRR	6	H	E	R	G-box	EKISERMKTLQRLVPGCDKVTGKALMLDEIINYVQSLQNQVE
GhbHLH142	Gh_A11G0459	RAPLLAQEHVLAERKRR	6	H	E	R	G-box	EKISQSFLSLAALIPGLKKKDKNSVLGDAIEYLKQLQERKA
GhbHLH143	Gh_A11G0468	ANIANALKHKMAERHRR	7	H	E	R	G-box	KRISQQFDMLRTILPNLIKMDKASVLGETVRQLRELKNRVK
GhbHLH146	Gh_A11G0796	ENNIDATGHVLPEKRRE	4	H	E	R	G-box	EEKFQVLKSIVPSIDEIDKESILKDTIKYLKELEARIE
GhbHLH147	Gh_A11G0884	NGREEPLNHVEAERQRR	5	H	E	R	G-box	EKLNQRFYALRAVVPNISKMDKASLLGDAIAYINELQAKLK
GhbHLH148	Gh_A11G0909	LGRETPLNHVEAERQRR	5	H	E	R	G-box	EKLNHRFYALRAVVPNVSRMDKASLLSDAVSYINDLKAKID
GhbHLH149	Gh_A11G0922	EVESQRMTHIAVERNRR	5	H	E	R	G-box	RQMNDYLNSLRSLMPPCYIQRGDQASIIAGAIDFVKELEQLLQ
GhbHLH151	Gh_A11G1120	PQEELSANHVLAERRRR	5	H	E	R	G-box	EKLNERFIILRSLVPFVTKMDKASILGDTIEYVKQLRKKIQ
GhbHLH152	Gh_A11G1163	RRGQATDPHSIAERLRR	6	H	E	R	G-box	ERIAERIRALQELVPSVNKTDRAAMLDEIVDYVKFLRLQVK
GhbHLH153	Gh_A11G1180	NGREEPLNHVEAERQRR	5	H	E	R	G-box	EKLNQRFYALRAVVPNISKMDKASLLGDAITYITDLQMKIR
GhbHLH154	Gh_A11G1248	KRSRAAEVHNLSERRRR	8	H	E	R	G-box	DRINEKMRALQELIPRCNKSDKASMLDDAIAYLKSLQMQIQ
GhbHLH155	Gh_A11G1301	RRGQATDSHSLAERVRR	6	H	E	R	G-box	EKISERMKLLQNLVPGCNKVTGKALMLDEIINYVQSLQRQVE
GhbHLH156	Gh_A11G1614	PIAARKVQKADREKLRR	7	K	E	R	G-box	DKLNEQFVELGNTLDPDRPKNDKVTILVDTTQMLKDLTAEVN
GhbHLH157	Gh_A11G1781	KRSRAAEVHNLSEKRRR	8	H	E	R	G-box	SRINEKMKALQNLIPNSNKTDKASMLDEAIEYLKQLQLQVQ
GhbHLH159	Gh_A11G1894	RAPLYAQDHVIAERKRR	6	H	E	R	G-box	EKLSQRFISLSALIPGLKKNDKASVLGDAIKYLKQLQERVG
GhbHLH160	Gh_A11G1897	RTPSVAQDHIIAERKRR	6	H	E	R	G-box	EKLSQRFIALSAIVPGLKKMDKASVLGDAIKYVKQLQERVK
GhbHLH161	Gh_A11G2243	RRGQATDPHSIAERLRR	6	H	E	R	G-box	ERIAERMKALQELVPSCNKTDRAAMLDEIVDYVKFLRLQVK
GhbHLH162	Gh_A11G2386	EIENQRMTHIAVERNRR	5	H	E	R	G-box	RQMNEYLSVLRSLMPESYVQRGDQASIIGGAINFVKELEHCVQ
GhbHLH163	Gh_A11G2494	KRSRAAEVHNLSERRRR	8	H	E	R	G-box	DRINEKMRALQELIPNCNKVDKASMLDEAIEYLKTLQLQVQ
GhbHLH164	Gh_A11G2537	ESCNVSSSKACREKLRR	5	K	E	R	G-box	DRLNEKFMELTSILEPERPPKTDKAAILVDAVRMVTQLQGEAQ
GhbHLH165	Gh_A11G2746	KALAALKNHKEAEKRRR	8	H	E	R	G-box	ERINSHLNRLRALLPCNSKTDKASLLAKVVQRVKELKEQAL
GhbHLH166	Gh_A11G2752	TTVDKKLNHSASERVRR	6	H	E	R	G-box	RKMNDLYSSLRSMLPPSEQTKRLSIPATVSRMLKYMPELQSQVE
GhbHLH167	Gh_A11G2808	RRGQATDSHSLAERARR	6	H	E	R	G-box	EKINARMKLLQELVPGCNKISGTALVLDEIINHVQSLQRQVE
GhbHLH168	Gh_A11G2956	RRGQATNSHCVAERVRR	6	H	E	R	G-box	GKINERLRSLQDIVPGCYRNMGMAVMLDEIINYVQFLQNQIE
GhbHLH169	Gh_A11G2978	RRGQATDSHSLAERARR	6	H	E	R	G-box	ERISERMKILQDLVPGCNKVIGKALVLDEIINYIQSLQQQVQ
GhbHLH171	Gh_A11G3067	KRKRKSELHKLCERRRR	11	H	E	R	G-box	DKINEKMRALQELIPNCNKVDKASMLDEAIDYLKTLQLQVQ
GhbHLH172	Gh_A12G0259	RRSQATDSHSLAERVRR	6	H	E	R	G-box	EKISERMKYLQDLVPGCNKITGKAGMLDEIINYVQSLQRQVE
GhbHLH174	Gh_A12G0489	RRGQATDSHSLAERVRR	6	H	E	R	G-box	EKINEKMRCLQDLVPGCHKTMGMAVMLEEIINYVHSLQNQVE
GhbHLH175	Gh_A12G0596	RRGQATDSHSLAERARR	6	H	E	R	G-box	EKISKKMKCLQDLVPGCNTITGKAGMLDEIINYVQSLQRQVE
GhbHLH176	Gh_A12G0666	KRNRAAEVHNLSEKRRR	8	H	E	R	G-box	SRINEKMKALQNLVPNANKTDKASMLDEVIEYLKHLQLQVR
GhbHLH177	Gh_A12G0736	RTPLHAQDHVLAERKRR	7	H	E	R	G-box	AKLSQSFISLSALIPGLKKTDKASVLGDAITYLKKLQDRVN
GhbHLH179	Gh_A12G1040	LRRDTPVNHVEAERQRR	6	H	E	R	G-box	EKLNRRFYALRAAVPNVSRMDKASLLSDAVTYITELKSKIE
GhbHLH182	Gh_A12G1457	KAKAIRSKHSVTEQRRR	8	H	E	R	G-box	SKINERFQILRDLIPNTDQKRDTASFLLEVIEYVQFLQEKVQ
GhbHLH184	Gh_A12G1560	KALAASKSHSEAERRRR	7	H	E	R	G-box	ERINNHLAKLRSLLPSTTKTDKASLLAEVIQHVKELKRQTS
GhbHLH186	Gh_A12G1755	RRGQATDSHSLAERVRR	6	H	E	R	G-box	KKISERMKILQCLVPGCEKVTGKALMLDEIINYVQSLQNQVE
GhbHLH187	Gh_A12G1889	EAETQRMTHIAVERNRR	5	H	E	R	G-box	KQMNEHLAVLRSLMPESYVQRGDQASIVGGAIEFVKELEHLLQ
GhbHLH188	Gh_A12G1893	NGREEPLNHVEAERQRR	5	H	E	R	G-box	EKLNQRFYALRAVVPNVSKMDKASLLGDAISYINELSTKVQ
GhbHLH189	Gh_A12G2172	NGKESPINHVEAERQRR	5	H	E	R	G-box	ERLNHRFYALRSVVPNVSKMDKASLLSDAVAYIKELRSKID
GhbHLH190	Gh_A12G2377	NVEKKKLMHRDVERQRR	8	H	E	R	G-box	QEMATLYASLRNLLPLEYQDHMNGAVMYIKYLQKRVS
GhbHLH191	Gh_A12G2534	RRGQATDSHSLAERARR	6	H	E	R	G-box	EKISERMKILQDLVPGCNKVIGKALVLDEIINYIQSLQRQVE
GhbHLH193	Gh_A13G0291	RRGQATDSHSLAERARR	6	H	E	R	G-box	EKISERMKYLQDLVPGCNKITGKAGMLDEIINYVQSLQRQVE
GhbHLH194	Gh_A13G0307	GTTMKKEEHNAKERIRR	7	H	E	R	G-box	MKLHAAYLALGALLPSDSTGSKKRKSTALIIDRAVEYIPELEKEIQ
GhbHLH195	Gh_A13G0361	GGESDHEMHIWTERERR	5	H	E	R	G-box	KKMRNMFSNLHALLPHLSPKADKSTIVDEAVKHIQTLEKTLQ
GhbHLH198	Gh_A13G0762	KANAIRSKHSVTEQRRR	7	H	E	R	G-box	SKINERFQRLRDLIPNTDQKRDTASFLLEVIEYVQYLQEKVQ
GhbHLH199	Gh_A13G0768	RRGQATNSHSLAERVRR	6	H	E	R	G-box	EKISERMKFLQDLVPGCNKVTGKAVMLDEIINYVQSLQRQVE
GhbHLH201	Gh_A13G1200	ESCNPSSSKACREKLRR	5	K	E	R	G-box	DRLNDKFMELGAILEPGRPPKTDKSAILVDAVRMVTQLRDEAQ
GhbHLH202	Gh_A13G1525	EIENQRMTHITVERNRR	5	H	E	R	G-box	KQMNQYLSVLRSLMPPSYAQRGDQASIIGGSINFVKELEQRLQ
GhbHLH204	Gh_A13G2128	KAMAASKSHSEAERRRR	7	H	E	R	G-box	ERINNHLAKLRSLLPSTTKTDKASLLAEVIQHVKELKRQTC
GhbHLH205	Gh_D01G0152	ESCGGSGSKACREKLRR	5	K	E	R	G-box	DRLNDRFLELGAVLEPERPMKADKVAILSDAVRMVRQLRSEAQ
GhbHLH207	Gh_D01G0575	ESCNASSSKACREKLRR	5	K	E	R	G-box	DRLNDKFMELGSILEPGRPPKTDKSAILIDAVRMVTQLRGEAQ
GhbHLH210	Gh_D01G1057	GDQSEHEMHIWTERERR	5	H	E	R	G-box	KKMRNMFSSLHALLPQLPAKADKSTIVDEAVTYIKNLQQTLQ
GhbHLH212	Gh_D01G1748	LGISQTQDHIMAERKRR	5	H	E	R	G-box	EKLSQRFIALSAIVPGLKKMDKASVLGDAIKYLKQLQEKVK
GhbHLH214	Gh_D01G1913	RRGQATDSHSLAERARR	6	H	E	R	G-box	EKINARMKLLQELVPGCNKISGTALVLDEIINHVQSLQRQVE
GhbHLH216	Gh_D02G0205	RRGQATDSHSLAERVRR	6	H	E	R	G-box	EKISERMKFLQDLVPGCNKVTGKAVMLDEIINYVQSLQRQVE
GhbHLH217	Gh_D02G0406	KQKQRCLKHMMNERTRR	8	H	E	R	G-box	EKQKKCYFALYSMLPLGTKNDKNSIVQMATMRVRELEMERE
GhbHLH219	Gh_D02G0841	ELENQRMTHIAVERNRR	5	H	E	R	G-box	KQMNQYLAALRSLMPPSYVQRGDQASIIGGAIDFVKELEQLLQ
GhbHLH222	Gh_D02G1321	RRGQATNSHSLAERVRR	6	H	E	R	G-box	EKISERMKFLQDLVPGCSKVTGKAVMLDEIINYVQSLQRQVE
GhbHLH224	Gh_D02G1714	RRGQATDSHSLAERARR	6	H	E	R	G-box	EKISERMKILQDLVPGCNKVIGKALVLDEIINYIQSLQRQVE
GhbHLH228	Gh_D02G2076	ESDDEHDMHIWTERERR	5	H	E	R	G-box	KKMRNMFSNLHALLPHLPPKADKSTIVDEAVNYIKTLQQTLQ
GhbHLH229	Gh_D02G2226	CVAARKLQKADREKSRR	7	K	E	R	G-box	DRLNEHFLELGNALDPDRPKNDKATILTDTIQLLKDLTSQVT
GhbHLH230	Gh_D03G0086	PIAARKVQKADREKLRR	7	K	E	R	G-box	DRLNEQFLELGNTLGNVYPDRPKNDKATILVGAIQTLEDLTAEVK
GhbHLH233	Gh_D03G0304	RTPLHAQDHVIAERKRR	7	H	E	R	G-box	EKLSQRFISLSALIPGLKKTDKASVLGDAIKYMKQLQEEVA
GhbHLH234	Gh_D03G0305	RSPSHAQDHIMAERKRR	7	H	E	R	G-box	EKLNQRFIALSAIVPGLKKMDKASVLGDAIKYVKQLQERLK
GhbHLH236	Gh_D03G0375	EIENQRMIHIAVERNRR	5	H	E	R	G-box	RQMNDYLAVLRTMMPNSYVQRGDQASIIGGAINFVKVLEQILQ
GhbHLH239	Gh_D03G0895	RRSRASAIHNLSERRRR	8	H	E	R	G-box	HRIKQKMNTLQKLVPNASKTDKASMLDEVIEYLKQLQTQVE
GhbHLH241	Gh_D03G1849	NGREEPLNHVEAERQRR	5	H	E	R	G-box	QKLNQRFYALRAVVPNVSKMDKASLLGDAISYINELKIKLQ
GhbHLH242	Gh_D04G0248	RRGQATDSHSLAERVRR	6	H	E	R	G-box	EKIGERIKYLQDLVPGCNKITGKAGMLDEIINYVQSLQRQVE
GhbHLH244	Gh_D04G0664	TATTVYTSHSQAEKRRR	5	H	E	R	G-box	DRINAQISALRELIPMSHKMDKAALLKSAVEQVKDLKRKAA
GhbHLH245	Gh_D04G0689	DKAGKTTKHFATERERR	7	H	E	R	G-box	VHLNDKFQALRTMVPSPTKWWRKRGEETASAADAGDGGCKLLGLGDPDQCYNTCLR
GhbHLH247	Gh_D04G1354	KQKRRGKLHTISERRRR	10	H	E	R	G-box	ERIRGKIQALQELMPNCNKWDKASILDDAINCIKSLKVQVE
GhbHLH249	Gh_D04G1698	NRISQSKDHIMAERKRR	7	H	E	R	G-box	EKLSEKFIALSALVPGLKKMDKATVLGDAIKYMKQLQEKVK
GhbHLH253	Gh_D05G0303	APTVHQLHHMLSERKRR	7	H	E	R	G-box	EKLNESFDALRSLLPPGTKKDRVSVLASTREYLTSLKSQIM
GhbHLH254	Gh_D05G0369	RRGQATDPHSIAERLRR	6	H	E	R	G-box	EKIAERMKNLQELVPNSNKTDKASILDEIIGYVKFLQLQVK
GhbHLH255	Gh_D05G0534	RRGQATDPHSIAERLRR	6	H	E	R	G-box	ERIAERMKALQELVPNANKTDKASMLDEIIDYVKFLQLQVK
GhbHLH257	Gh_D05G0699	PCIVKKLNHNASERDRR	6	H	E	R	G-box	KKVNNMYSSLRSLLPVADQTKKLSFPATVSHALKYIPELQQQVE
GhbHLH259	Gh_D05G1480	KIIAALKNHSEAERRRR	7	H	E	R	G-box	ERINAHLDTLRTLLPCRQKMDKATLLGEVIKQLKELKKNAT
GhbHLH262	Gh_D05G1601	GSSSASGSKACREKMRR	5	K	E	R	G-box	DKLNDRHVLFLELGSILEPGRSSKVDKAVILVDAARMVTQLRDEAQ
GhbHLH265	Gh_D05G1958	KRSRAAEVHNLSEKRRR	8	H	E	R	G-box	SRINEKMKALQNLIPNSNKTDKASMLDEAIEYLKQLQLQVQ
GhbHLH267	Gh_D05G2112	KSMEACKSHKEAERRRR	8	H	E	R	G-box	QRINAHFSTLRSVLPNTTKTDKASLLAEVVHHVRELKRQVE
GhbHLH268	Gh_D05G2140	ELENQRMTHIAVERNRR	5	H	E	R	G-box	KQMNEYLAAIRSLMPASYVQRGDQASIIGGAINFVKELEQLLQ
GhbHLH271	Gh_D05G2954	KANAIRSKHSVTEQRRR	7	H	E	R	G-box	SKINERFQVLRDIIPNTDQKRDTASFLLEVIEYVQFLQEKVK
GhbHLH272	Gh_D05G3213	KRSRAAEVHNLSERRRR	8	H	E	R	G-box	DRINEKMRALQELIPRCNKVCHVIFAPFFLLLLTYLHVSVSQSDKASMLDEAIEYLKSLQLQVQ
GhbHLH278	Gh_D06G0217	RRGQATNSHSLAERVRR	6	H	E	R	G-box	EKISERMKLLQELVPGCNKITGKAVMLDEIINYVQSLQQQVE
GhbHLH281	Gh_D06G1019	RRGQATDPHSIAERLRR	6	H	E	R	G-box	VRIAERMKALQELVPNANKTDKASMLDEIIDYVKFLQLQVK
GhbHLH284	Gh_D06G1739	DKAGKTTKHFATERERR	7	H	E	R	G-box	VHLNDKYQALRTMVPSPTKNDRASIVGDAIDYIKELLGTVR
GhbHLH285	Gh_D06G1740	DKAGKTTKHFATERERR	7	H	E	R	G-box	VHLNDKYQALRTMVPSPTKNDRASIVDDAIKYIKELLGTVR
GhbHLH288	Gh_D07G0141	RRGQATDPHSIAERLRR	6	H	E	R	G-box	EKIAERMKNLQELVPNSNKTDKASMLDSIIEYVKFLQLQVK
GhbHLH290	Gh_D07G0480	RRGQATDSHSLAERVRR	6	H	E	R	G-box	KKISERMEKLQRLVPGCDKITGKALILDEIINYVQSLESQVE
GhbHLH291	Gh_D07G0665	RRGQATDSHSLAERVRR	6	H	E	R	G-box	GKINERLRCLQDIVPGCYKTMGMALMLDEIINYVQSLQNQVE
GhbHLH292	Gh_D07G0698	RRSRAAAIHNLSERKRR	8	H	E	R	G-box	DRINQKMKALQKLVPNASKTDKASMLDEVIEYLKQLQAQVQ
GhbHLH293	Gh_D07G0897	RRGQATDSHSLAERVRR	6	H	E	R	G-box	EKISERMKLLQNLVPGCNKVTGKALMLDEIINYVQSLQRQVE
GhbHLH294	Gh_D07G1303	KRKRKTEVHNLSERRRR	10	H	E	R	G-box	DKINKKMRALKELIPNCNKVDKASMLDEAIEYLKTLQLQVQ
GhbHLH295	Gh_D07G1340	LGRETPLNHVEAERQRR	5	H	E	R	G-box	EKLNHRFYALRAVVPNVSRMDKASLLSDAVSYINELKAKIE
GhbHLH296	Gh_D07G1543	KRSRAAEVHNLSERRRR	8	H	E	R	G-box	DRINEKMRALQELIPRCNKSDKASMLDEAIEYLKSLQLQVQ
GhbHLH298	Gh_D07G1712	KANSNRSKHSETEQRRR	7	H	E	R	G-box	SKINERFQTLRDIIPQNDQKRDKASFLLEVIEYIQFLQEKLQ
GhbHLH300	Gh_D07G2005	RRGEATDSHSLAERVRR	6	H	E	R	G-box	EKISERMKLLQDLVPGCNKVIGKAVMLDEIIKYVQSLQRQVE
GhbHLH301	Gh_D07G2050	KRSRAAEVHNLSERRRR	8	H	E	R	G-box	DRINEKMRALQELIPRCNKSDKASMLDEAIEYLKSLQLQVQ
GhbHLH302	Gh_D07G2121	RRGQATDPHSIAERLRR	6	H	E	R	G-box	ERIAERIRGLQELVPSVNKTDRAAMLDEIVDYVKFLRLQVK
GhbHLH305	Gh_D07G2371	GPTSNQLHHMMSERKRR	6	H	E	R	G-box	EKLNESFVALRSLLPSGTKRDKASVLTTAREYLVSLKAQIM
GhbHLH309	Gh_D08G0666	RRGQATDPHSIAERLRR	6	H	E	R	G-box	ERITERIRALQELVPSVNKTDRAVMLDEIVDYVKFLRLQVK
GhbHLH310	Gh_D08G1175	TGKTTPSNHVEAERLRR	5	H	E	R	G-box	EKLNHRFYALRSVVPTVSKMDKASLLSDAVAYIKELRSQID
GhbHLH311	Gh_D08G1374	SGRETLLNHVEAERQRR	5	H	E	R	G-box	EKLNHRFYALRAVVPNVSRMDKASLLSDAVAYINELKSKIE
GhbHLH312	Gh_D08G1707	NGREEPLNHVEAERQRR	5	H	E	R	G-box	EKLNQKFYALRAVVPNVSKMDKASLLGDAISYINELKSKLQ
GhbHLH313	Gh_D08G1966	EADEICGNHVLSERKRR	5	H	E	R	G-box	EKINERLMMLKSLVPANNKADKVSILDVTIEYLQTLERRVA
GhbHLH314	Gh_D08G1998	PNEDLSANHVLAERRRR	5	H	E	R	G-box	EKLNERFIILRSLVPFVTKMDKASILGDTIEYVKQLRKKIQ
GhbHLH315	Gh_D08G2028	RRGQATDPHSIAERLRR	6	H	E	R	G-box	ERIAERIRALQELVPSVNKTDRAVMLDEIVDYVKFLRLQVK
GhbHLH316	Gh_D08G2242	EIENQRMTHIAVERNRR	5	H	E	R	G-box	KQMNDYLSVLRSLMPESYVQRGDQASIIGGAINFVKELEHRLQ
GhbHLH317	Gh_D09G0072	RQSRAAEVHNLSERRRR	7	H	E	R	G-box	DRINEKMRALQELIPHCNKTDKASMLDEAIEYLKSLQLQLQ
GhbHLH320	Gh_D09G0484	RRGQATDSHSLAERVRR	6	H	E	R	G-box	GKINERLRCLQDIVPGCHRTMGMAVMLDEIINYVQSLQNQIE
GhbHLH321	Gh_D09G0518	MSHIAVERNRR	4	H	E	R	G-box	RQMNEHLKVLRSLTPRFYIKRGDQASVIGGVIEFIKELQQVLQ
GhbHLH324	Gh_D09G1014	PCVVKKLNHNASERHRR	7	H	E	R	G-box	KTVNSLFSSLRSLLPLADQMKKVSIPATVSEAVKYIPELQEQVE
GhbHLH325	Gh_D09G1180	RRGEATDSHSLAERARR	6	H	E	R	G-box	EKINARMKLLQELVPGCNKISGTALVLDEIINHVQSLQNQVE
GhbHLH327	Gh_D09G1679	RRGEATDSHSLAERVRR	6	H	E	R	G-box	GKINERLRCLQDIVPGCYKTMGMAVMLDEIINYVQSLQNQVE
GhbHLH328	Gh_D09G1697	ADDKKKSMHRDIERQRR	8	H	E	R	G-box	QEMSTLYASLRTLLPLEYIKGKRAISDHMNGAVSYVKDLQKRID
GhbHLH330	Gh_D09G1895	NGREEPLNHVEAERQRR	5	H	E	R	G-box	EKLNQKFYALRAVVPNVSKMDKASLLGDAISYINELRTKVQ
GhbHLH331	Gh_D09G1900	EAETQRMTHIAVERNRR	5	H	E	R	G-box	KQMNEHLTVLRSLMPESYVQRGDQASIVGGAIEFVKELEHLLQ
GhbHLH332	Gh_D09G2157	GEKERCFRHMMNERIRR	7	H	E	R	G-box	EKQKRSYSALHSMLPLGTKNDKNSIVQTATKRVQELEWLKK
GhbHLH333	Gh_D09G2368	KANTSRSKHSATEQRRR	7	H	E	R	G-box	SKINDRFQRLRGIIPNSDQKRDKASFLLEVIEYIQFLQEKVH
GhbHLH338	Gh_D10G0295	KVIAALKSHSEAERRRR	7	H	E	R	G-box	ERINAHLDTLRTLLPYREKMDKATLLGEVVRQVKELKKAAT
GhbHLH341	Gh_D10G0984	EIEHQRMTHIAVERNRR	6	H	E	R	G-box	KQMSDYLALLKSMMPTSYVQRGDQASIIGGAINFVKELEQFLQ
GhbHLH345	Gh_D10G1331	RRGQATDSHSLAERVRR	6	H	E	R	G-box	EKISERMKFLQDLVPGCNKVTGKALMLDEIINYVQSLQRQVE
GhbHLH346	Gh_D10G1411	EVESQRMTHIAVERNRR	5	H	E	R	G-box	KQMNEHLRVLRSLMPGSYVQRGDQASIIGGAIEFVRELEQLLQ
GhbHLH347	Gh_D10G1533	GSCSRPGTKACREKLRR	6	K	E	R	G-box	EKLNERFLDLSSTLEPGRPARTDKSAILDDAIRVLTQLRTDAQ
GhbHLH349	Gh_D10G2011	DDDKKKSMHRVIERQRR	8	H	E	R	G-box	QEMANLYASLRNLLPPNYIRGKRSISDQVDGAVSYIMYLKNRID
GhbHLH351	Gh_D10G2406	KATVASKSHSEAEKRRR	7	H	E	R	G-box	DRINSQLTALRKLIPKSNKMDKAALLGSAIEQVKDLKRKAT
GhbHLH352	Gh_D11G0045	RRGQATNSHCVAERVRR	6	H	E	R	G-box	GKINERLRSLQDIVPGCYRFLSMKLTAASACYDFNSDSDDME
GhbHLH353	Gh_D11G0213	EADELCKSHVLSERRRR	6	H	E	R	G-box	EKINERLMILKSLVPTNSKADKVSILDDTIEYLQDLERRVE
GhbHLH354	Gh_D11G0306	RRGQATDSHSLAERARR	6	H	E	R	G-box	ERISERMKILQDLVPGCNKVIGKALVLDEIINYIQSLQQQVE
GhbHLH357	Gh_D11G0332	GKVPKRVHKAEREKLKR	9	K	E	K	G-box	EHLNELFLDLANALDPNQPNNGKASILCEATRLLKELFGQIE
GhbHLH358	Gh_D11G0373	KANTPRSKHSATEQRRR	7	H	E	R	G-box	NIIPNSDQKRDKASFLLEVIEYIQFLQERVH
GhbHLH359	Gh_D11G0411	RRGQATDSHSLAERVRR	6	H	E	R	G-box	EKISERMKTLQRLVPGCDKVTGKALMLDEIINYVQSLQNQVE
GhbHLH361	Gh_D11G0530	RVPLLAQEHVIAERKRR	6	H	E	R	G-box	ERISQSFLSLAALIPGLKKKDKNSVLGDAIEYLKQLQERKA
GhbHLH362	Gh_D11G0543	ANIANAQKHKTAERYQR	5	H	E	Q	G-box	KRISRQFDMLRTILLNLIKMDKASVLGETVRQVRELKNRVK
GhbHLH366	Gh_D11G0934	ENNIDATGHVLPEKRRE	4	H	E	R	G-box	EEKFRVLRSIVPLIDEIDKESILKDTIKYLKELEARIE
GhbHLH367	Gh_D11G1032	NGREEPLNHVEAERQRR	5	H	E	R	G-box	EKLNQRFYALRAVVPNISKMDKASLLGDAIAYINELQAKLK
GhbHLH368	Gh_D11G1055	LGRETPLNHVEAERQRR	5	H	E	R	G-box	EKLNHRFYALRAVVPNVSRMDKASLLSDAVSYINDLKAKID
GhbHLH369	Gh_D11G1063	EVESQRMTHIAVERNRR	5	H	E	R	G-box	RQMNDYLNSLRSLMPPCYIQRGDQASIIAGAIDFVKELEQLLQ
GhbHLH370	Gh_D11G1107	KRKRKSELHKLCERRRR	11	H	E	R	G-box	DKINEKMRALQELIPNCNKVDKASMLDEAIDYLKTLQLQVQ
GhbHLH372	Gh_D11G1273	PQEELSANHVLAERRRR	5	H	E	R	G-box	EKLNERFIILRSLVPFVTKMDKASILGDTIEYVKQLRKKIQ
GhbHLH373	Gh_D11G1319	RRGQATDPHSIAERLRR	6	H	E	R	G-box	ERIAERIRALQELVPSVNKTDRAAMLDEIVDYVKFLRLQVK
GhbHLH374	Gh_D11G1337	NGREEPLNHVEAERQRR	5	H	E	R	G-box	EKLNQRFYALRAVVPNISKMDKASLLGDAITYITDLQMKIR
GhbHLH375	Gh_D11G1395	KRSRAAEVHNLSERRRR	8	H	E	R	G-box	DRINEKMRALQELIPRCNKSDKASMLDDAIDYLKSLQMQVQ
GhbHLH376	Gh_D11G1449	RRGQATDSHSLAERVRR	6	H	E	R	G-box	EKISERMKLLQNLVPGCNKVTGKALMLDEIINYVQSLQRQVE
GhbHLH377	Gh_D11G1773	PIAARKVQKADREKLRR	7	K	E	R	G-box	DKLNEQFVELGNTLDPDRPKNDKVTILVDTTQMLKDLTVEVN
GhbHLH379	Gh_D11G1945	KRSRAAEVHNLSEKRRR	8	H	E	R	G-box	SRINEKMKALQNLIPNSNKTDKASMLDEAIEYLKQLQLQVQ
GhbHLH380	Gh_D11G2073	RTPSVAQDHIIAERKRR	6	H	E	R	G-box	EKLSQRFIALSAIVPGLKKMDKASVLGDAIKYVKQLQERVK
GhbHLH381	Gh_D11G2074	RAPLYAQDHVIAERKRR	6	H	E	R	G-box	EKLSQRFISLSALIPGLKKNDKASVLGDAIKYLKQLQERVG
GhbHLH384	Gh_D11G2556	RRGQATDPHSIAERLRR	6	H	E	R	G-box	ERIAERMKALQELVPSCNKTDRAAMLDEIVDYVKFLRLQVK
GhbHLH385	Gh_D11G2701	EIENQRMTHIAVERNRR	5	H	E	R	G-box	RQMNEYLSVLRSLMPESYVQRGDQASIIGGAINFVKELEHCVQ
GhbHLH386	Gh_D11G2839	KRSRAAEVHNLSERRRR	8	H	E	R	G-box	DRINEKMHALQELIPNCNKVDKASMLDEAIDYLKTLQLQVQ
GhbHLH387	Gh_D11G2890	ESCNVSSSKACREKLRR	5	K	E	R	G-box	DKLNEKFMELSSILEPEKPPKTDKAAILVDAVRMVTQLRGEAQ
GhbHLH388	Gh_D11G3081	TTVEKKLNHNASERVRR	6	H	E	R	G-box	RKMNDLYSSLRSMLPPSEQTRRLSIPATVSRMLKYIPELQSQVE
GhbHLH389	Gh_D11G3162	RRGQATDSHSLAERARR	6	H	E	R	G-box	EKINARMKLLQELVPGCNKISGTALVLDEIINHVQSLQRQVE
GhbHLH390	Gh_D11G3340	KALAALKNHKEAEKRRR	8	H	E	R	G-box	ERINSHLNRLRALLPCNSKTDKASLLAKVVQRVKELKEQAL
GhbHLH391	Gh_D11G3523	EVESQRMTHIAVERNRR	5	H	E	R	G-box	RQMNDYLNSLRSLMPPCYIQRGDQASIIAGAIDFVKELEQLLQ
GhbHLH392	Gh_D12G0259	RRGQATDSHSLAERVRR	6	H	E	R	G-box	EKISERMKYLQDLVPGCNKITGKAGMLDEIINYVQSLQRQVE
GhbHLH394	Gh_D12G0475	RRGQATDSHSLAERARR	6	H	E	R	G-box	EKISERMKILQDLVPGCNKVIGKALVLDEIINYIQSLQRQVE
GhbHLH395	Gh_D12G0497	RRGQATDSHSLAERVRR	6	H	E	R	G-box	EKINEKMRCLQDLVPGCHKTMGMAVMLEEIINYVHSLQNQVE
GhbHLH396	Gh_D12G0607	RRGQATDSHSLAERARR	6	H	E	R	G-box	EKISKKMKCLQDLVPGCNKVTGKAGMLDEIINYVQSLQRQVE
GhbHLH397	Gh_D12G0670	KRNRAAEVHNLSEKRRR	8	H	E	R	G-box	SRINEKMKALQNLVPNANKTDKASMLDEVIEYLKHLQLQVR
GhbHLH399	Gh_D12G1160	LRRDTPVNHVEAERQRR	6	H	E	R	G-box	EKLNHRFYALRAAVPNVSRMDKASLLSDAVTYITELKSKIK
GhbHLH402	Gh_D12G1583	KAKAIRSKHSVTEQRRR	8	H	E	R	G-box	SKINARFQILRDRIPNTDQKRDTASFLLEVIEYVQFLQEKVQ
GhbHLH404	Gh_D12G1688	KALAASKSHSEAERRRR	7	H	E	R	G-box	ERINNHLAKLRSLLPSTTKTDKASLLAEVIQHVKELKRQTS
GhbHLH406	Gh_D12G1906	RRGQATDSHSLAERVRR	6	H	E	R	G-box	KKISERMKILQCLVPGCEKVTGKALMLDDIINYVQSLQNQVE
GhbHLH407	Gh_D12G2069	EAETQRMTHIAVERNRR	5	H	E	R	G-box	KQMNEHLAVLRSLMPESYVQRGDQASIVGGAIEFVKELEHLLQ
GhbHLH408	Gh_D12G2074	NGREEPLNHVEAERQRR	5	H	E	R	G-box	EKLNQRFYALRAVVPNVSKMDKASLLGDAISYINELSTKVQ
GhbHLH409	Gh_D12G2351	NGKESPINHVEAERQRR	5	H	E	R	G-box	ERLNHRFYALRSVVPNVSKMDKASLLSDAVAYIKELRSKID
GhbHLH410	Gh_D12G2505	NGEKKKLMHRDVERQRR	8	H	E	R	G-box	QEMATLYASLRNLLPLEYQDHMNGTVMYIKYLQKRVS
GhbHLH411	Gh_D12G2506	DKYKKQKLHREIERQRR	9	H	E	R	G-box	QDMASLYASLRSLLPGEYIKGKRSMSDHMNEAVNYIKHLEKKVK
GhbHLH412	Gh_D12G2689	TDGPQRMSHITVERNRR	5	H	E	R	G-box	KQMNEHLSVLRSLMPCFYVKRGDQASIIGGVVDYINELQQVLQ
GhbHLH414	Gh_D13G0330	RRGQATDSHSLAERVRR	6	H	E	R	G-box	EKISERMKYLQDLVPGCNKITGKAGMLDEIINYVQSLQRQVE
GhbHLH415	Gh_D13G0346	GTTMKKQEHNAKERIRR	7	H	E	R	G-box	IKLHAAYLALGALLPSDSTGSKKRKSTALIIDRAVEYIPELEKEIE
GhbHLH416	Gh_D13G0406	GGESDHEMHIWTERERR	5	H	E	R	G-box	KKMRNMFSNLHALLPHLSPKADKSTIVDEAVKHIQTLEKTLQ
GhbHLH417	Gh_D13G0711	KAMAASKSHSEAERRRR	7	H	E	R	G-box	ERINNHLAKLRSLLPSTSKVSLAVVPRRRESKQRKGLSIDMIKRNQGAVPWKFLAGSSTKLTRKPKTDKASLLAEVIQHVKELKRQTC
GhbHLH419	Gh_D13G0896	KANAIRSKHSVTEQRRR	7	H	E	R	G-box	SKINERFQRLRDLIPNTDQKRDTASFLLEVIEYVQYLQEKVQ
GhbHLH420	Gh_D13G0902	RRGQATNSHSLAERVRR	6	H	E	R	G-box	EKISERMKFLQDLVPGCNKVTGKAVMLDEIINYVQSLQRQVE
GhbHLH422	Gh_D13G1496	ESCNPSSSKACREKLRR	5	K	E	R	G-box	DRLNDKFMELGAILEPGRPPKTDKSAILVDAVRMVTQLRDEAQ
GhbHLH423	Gh_D13G1856	EMENQRMTHITVERNRR	5	H	E	R	G-box	KQMNQYLSLLRSLMPPSYAQRGDQASIIGGAINFVKELEQRLQ
GhbHLH428	Gh_Sca008688G01	ADQSEHEMHIWTERERR	5	H	E	R	G-box	KKMRNMFSSLHALLPQLPAKADKSTVVDEAVTYIKNLQQTLK
GhbHLH429	Gh_Sca014319G01	ESDDEHDMHIWTERERR	5	H	E	R	G-box	KKMRNMFSNLHALLPHLPPKADKSTIVDEAVNYIKTLQQTLQ
GhbHLH430	Gh_Sca024466G01	DKYKKQKLHREIERQRR	9	H	E	R	G-box	QDMASLYASLRSLLPGEYIK
GhbHLH431	Gh_Sca038875G01	NGKESPINHVEAERQRR	5	H	E	R	G-box	ERLNHRFYALRSVVPNVSKMDKASLLSDAVAYIKELRSKID
GhbHLH432	Gh_Sca101437G01	NGREEPLNHVEAERQRR	5	H	E	R	G-box	EKLNQRFYALRAV
b. GhbHLH proteins predicted to have E-box-binding capacity but non-G-box.
Amino acid sequences of the bHLH domains of proteins predicted to retain the capacity to bind an E-box, based on the conservation of the residues E13 and R16, but lacking the amino acids K/H9 important for the recognition of a G-box.
GhbHLH NO.	Gene Identifier	Basic Region	Basic amino acidsNO.	9-H/K	13-E	16-R	DNA-binding capacity	HLH Region
GhbHLH004	Gh_A01G1034	KLERQPSKNLMAERRRR	7	N	E	R	E-box	KRLNDRLLMLRSIVPKISKVIYCKNSDFKPLITGFISHFLSLQQMDRT
GhbHLH006	Gh_A01G1661	KRGCATHPRSIAERVRR	7	R	E	R	E-box	TRISERMRKLQKLVPNMDKQTNTADMLDLAVEYIKDLQKQFK
GhbHLH016	Gh_A02G1404	RLEGQPSKNLMAERRRR	6	N	E	R	E-box	KRLNDRLSMLRSIVPKISKMDRTSILGDTIDYMKELLEKVN
GhbHLH023	Gh_A03G0490	KRKGLPAKNLMAERRRR	8	N	E	R	E-box	KKLNDRLYMLRSVVPKISKMDRASILGDAIEYLKELLQRIN
GhbHLH026	Gh_A03G0837	GQSNSKPDRKAIEKKRR	7	R	E	R	E-box	NDMKNLCFKLASLIPHHNFKPSKEIASQQDQLDLAAAYIKHLRERIE
GhbHLH041	Gh_A04G0887	RCSSAKIERKIIEKNRR	7	R	E	R	E-box	NHMKNLYASLNSLLPHRNSKELLSLPDQIDEAVNYITSLKTRMN
GhbHLH043	Gh_A05G0019	SASLSNSSNILSERNRR	3	N	E	R	E-box	KKLNQRLFALRALVPNITKMDKASIIKDAIDYIQQLQEQEA
GhbHLH047	Gh_A05G0559	KRGCATHPRSIAERVRR	7	R	E	R	E-box	TKISERMRKLQDLVPNMDKQTNTADMLDLAVDYIKDLQKQVK
GhbHLH049	Gh_A05G0723	KPRVDRSRTLISERRRR	8	T	E	R	E-box	GRMKEKLYALRSLVPNITKMDKASIIGDAVLYVQDLQMQAK
GhbHLH062	Gh_A05G3639	AKEKFHSKNLVMERNRR	7	N	E	R	E-box	KKINDQLFKLRALVPKISKMDRTAILTDAIEYIGDLLEEKK
GhbHLH063	Gh_A05G3762	RLKGQPSKNLMAERRRR	7	N	E	R	E-box	KRLNDRLSMLRSIVPKISKMDRTSILVDTIDYTKELLERIK
GhbHLH069	Gh_A06G0241	MEGQQPSKNLMAERRRR	5	N	E	R	E-box	KRLNDRLSMLRSIVPKISKMDRTSILGDTIDYTKELLERIK
GhbHLH071	Gh_A06G0646	RPTSNQLHRMMSERRRR	7	R	E	R	E-box	EKQNEYFIALRSLLPFGTKKDKASILFNSRQYLTSLKAQVA
GhbHLH078	Gh_A06G2080	NPNPSKMDRKFIERNRR	6	R	E	R	E-box	IQMKALYSKLNSLVPHHSSREAVSLPDQLDEATNYIKRLKANLD
GhbHLH093	Gh_A07G2140	KRKGMPAKNLMAERRRR	8	N	E	R	E-box	KKLNDRLYMLRSVVPKISKILIVLIMSQMNRASILGDAIDYLKELLQRIN
GhbHLH096	Gh_A07G2286	ANDAKKIVRKEIERERR	7	R	E	R	E-box	QQMGKLYQKLRSLLPPESIKGKRAASDHMNEAVNYITYMKKRVG
GhbHLH097	Gh_A08G0230	KRGCATHPRSIAERMRR	7	R	E	R	E-box	TRISERMRKLQGLFPNIDKQTNTADMLDMAVEYIKDLQKQVK
GhbHLH115	Gh_A09G1177	KRGCATHPRSIAERVRR	7	R	E	R	E-box	TRISERMRKLQELVPNMDKQTNTADMLDLAVDYIKDLQKQFK
GhbHLH122	Gh_A09G2474	KSKADRSRTLILERRRR	8	T	E	R	E-box	GQMKEKLYALRSLVPNITKMDKKSIIGDAVLYVQDLQMQAK
GhbHLH123	Gh_A10G0164	NNKEFKSKNLQAERRRR	7	N	E	R	E-box	QKLSDRLLTLRSLVPIITNAITQHTFLYIRYYLNINHIMNKATIIDDAITYIQELQKTSQ
GhbHLH132	Gh_A10G1210	KRGCATHPRSIAERERR	7	R	E	R	E-box	TRISGKLKKLQELVPNMDKVITKRAMQTCWIWLCSILKAFKTKFR
GhbHLH136	Gh_A10G2207	NNMSSRTDRKLIERNRR	6	R	E	R	E-box	NHMKALYSELNSLVPHYNSRESISLPDQLGEAANYIKRLQTNLE
GhbHLH141	Gh_A11G0357	KRKGLPAKNLMAERRRR	8	N	E	R	E-box	KKLNDRLYMLRSVVPKISKMDRASILGDAIEYLKELLQRIN
GhbHLH144	Gh_A11G0588	KKKGMPAKNLMAERRRR	8	N	E	R	E-box	KKLNDRLYMLRSVVPKISKMDRASILGDAIDYLKELLRKIN
GhbHLH158	Gh_A11G1886	KLEGQPSKNLMAERRRR	6	N	E	R	E-box	KRLNDRLSMLRSIVPKISKMDRTSILGDTIDYMKELLERIN
GhbHLH173	Gh_A12G0337	AGSKGQSKNLVAERKRR	6	N	E	R	E-box	KKLNERLYSLRSLVPKISKLDRASILGDAIEFVKELENQKK
GhbHLH180	Gh_A12G1276	RCSSAKVERKIIEKNRR	7	R	E	R	E-box	NHMKNLYSMLNSLLPHQNSKEPLSLPDQVDEAVKYIKRLQTKLK
GhbHLH181	Gh_A12G1319	EKVNYHSKNLITERNRR	6	N	E	R	E-box	KKIKDGLFKLRALVPKISKMDITAILTDAIEYIGNLQEEEK
GhbHLH200	Gh_A13G1001	KRGCATHPRSIAERVRR	7	R	E	R	E-box	TRISDRIRKLQELVPNMDKQTNTADMLEEAVENSQSIKRDAN
GhbHLH211	Gh_D01G1087	KLERQPSKNLMAERRRR	7	N	E	R	E-box	KRLNDRLLMLRSIVPKISKVIYCKNSDFKPLITGFISHFLSLQQMDRTSILGDTIDYTNELLERIK
GhbHLH213	Gh_D01G1910	KRGCATHPRSIAERVRR	7	R	E	R	E-box	TRISERMRKLQELVPNMDKQTNTADMLDLAVEYIKDLQKQFK
GhbHLH220	Gh_D02G1179	GQSNSKPDRKAIEKKRR	7	R	E	R	E-box	NDMKILCSKLASLIPHHNFKPSKEIASQQDQLDLAAVYIKHLRERIE
GhbHLH235	Gh_D03G0317	RLEGQPSKNLMAERRRR	6	N	E	R	E-box	KRLNDRLSMLRSIVPKISKMDRTSILGDTIDYMKELLEKVN
GhbHLH240	Gh_D03G1047	KRKGLPAKNLMAERRRR	8	N	E	R	E-box	KKLNDRLYMLRSVVPKISKMDRASILGDAIEYLKELLQRIN
GhbHLH248	Gh_D04G1389	RCSSAKVERKIIEKNRR	7	R	E	R	E-box	NHMKNLYASLNSLLPHRNSKEPLSLPDQIDEAVNYITKLKTRMN
GhbHLH250	Gh_D04G1777	NGASMRISRCLVERERR	5	R	E	R	E-box	KHMKCLFTKLSSLLPIQQTKMSVPEMVDQATAYVKELQGRLE
GhbHLH251	Gh_D05G0023	SASLSNSNNILSERNRR	3	N	E	R	E-box	KKLNQRLFALRALVPNITKMDKASIIKDAIDYIQQLQEQEA
GhbHLH256	Gh_D05G0688	KRGCATHPRSIAERVRR	7	R	E	R	E-box	TKISERMRKLQDLVPNMDKQTNTADMLDLAVDYIKDLQKQVK
GhbHLH258	Gh_D05G0858	KPRVDRSRTLISERRRR	8	T	E	R	E-box	GRMKEKLYALRSLVPNITKMDKASIIGDAVLYVQDLQMQAK
GhbHLH260	Gh_D05G1534	PNVSSRPDRKVIERNRR	6	R	E	R	E-box	TQMKALYSELYSLLPRHSSRESKSLPDQLHEATSYIKKLQINLE
GhbHLH274	Gh_D05G3774	AKEKFHSKNLVMERNRR	7	N	E	R	E-box	KKINDQLFKLRALVPKISKMDRTAILTDAIEYIGDLLEEKK
GhbHLH275	Gh_D05G3821	RLKGQPSKNLMAERRRR	7	N	E	R	E-box	KRLNDRLSMLRSIVPKISKMDRTSILVDTIDYTKELLERIK
GhbHLH283	Gh_D06G1384	NPNPSKMDRKFIERNRR	6	R	E	R	E-box	IQMKALYSKLNSLVPHHTSREAISLPDQLDEATNYIKSLKANLE
GhbHLH286	Gh_D06G2316	MEGQQPSKNLMAERRRR	5	N	E	R	E-box	KRLNDRLSMLRSIVPKISKMDRTSILGDTIDYTKELLERIK
GhbHLH289	Gh_D07G0403	ANDAKKIARKEIERERR	7	R	E	R	E-box	QQMGKLYQKLRSLLPPESIKGKRAASDHMNEAVNYITYMKKRIG
GhbHLH304	Gh_D07G2352	KKKGMPAKNLMAERRRR	8	N	E	R	E-box	KKLNDRLYMLRSVVPKISKMDRASILGDAIDYLKELLQRIN
GhbHLH307	Gh_D08G0317	KRGCATHPRSIAERMRR	7	R	E	R	E-box	TRISERMRKLQGLFPNIDKQTNTADMLDMAVEYIKDLQKQVK
GhbHLH323	Gh_D09G0859	KSKADRSRTLILERRRR	8	T	E	R	E-box	GQTKEKLYALRSLVPNITKMDKKSIIGDAVLYVQDLQMQAK
GhbHLH326	Gh_D09G1183	KRGCATHPRSIAERVRR	7	R	E	R	E-box	TRISERMRKLQELVPNMDRQTNTADMLDLAVDYINDLQKQFK
GhbHLH335	Gh_D10G0179	NSKEFKSKNLQAERRRR	7	N	E	R	E-box	QKLSDRLLTLRSLVPIITNAITQHTFLYMNKATIIDDAITYIQELQKTSQ
GhbHLH337	Gh_D10G0240	NNFSSRTDRKLIERNRR	6	R	E	R	E-box	NQMKALYSELNSLVPHYNSRESISLPDQLGEAANYIKRLQTNLE
GhbHLH344	Gh_D10G1288	KRGCATHPRSIAERERR	7	R	E	R	E-box	TRISGKLKKLQELVPNMDKQTSYADMLDLAVQHIKGLQNEVQ
GhbHLH360	Gh_D11G0415	KRKGLPAKNLMAERRRR	8	N	E	R	E-box	KKLNDRLYMLRSVVPKISKMDRASILGDAIEYLKELLQRIN
GhbHLH363	Gh_D11G0675	KKKGMPAKNLMAERRRR	8	N	E	R	E-box	KKLNDRLYMLRWIGLLRKINDLHTELESTPPGSLMPPSTSIHPLTPTPPT
GhbHLH382	Gh_D11G2082	KLEGQPSKNLMAERRRR	6	N	E	R	E-box	KRLNDRLSMLRSIVPKISKMDRTSILGDTIDYMKELLERIN
GhbHLH393	Gh_D12G0328	SGSKGQSKNLVAERKRR	6	N	E	R	E-box	KKLNERLYSLRSLVPKISKLDRASILGDAIEFVKELENQKK
GhbHLH400	Gh_D12G1398	RCSSAKVERKIIEKNRR	7	R	E	R	E-box	NHMKNLYSMLNSLLPHQNSKEPLSLPDQVDEAVKYIKRLQTKLK
GhbHLH401	Gh_D12G1443	EKVNYHSKNLITERNRR	6	N	E	R	E-box	KKIKDGLFKLRALVPKISKMDITAILTDAMEYIGNLQEEEK
GhbHLH421	Gh_D13G1248	KRGCATHPRSIAERVRR	7	R	E	R	E-box	TRISDRIRKLQELVPNMDKQTNTADMLEEAVENSQSIKRDAN
GhbHLH424	Gh_D13G2183	AASSVAAKNIVSERNRR	4	N	E	R	E-box	KKLNERLFALRAVVPNISKMDKASIIKDAIDYIQELHNQEG
c. Non E-box binders: proteins with a basic region, but not predicted to have E-box binding capacity.
The proteins listed in this table have a considerable basic region (first 17 positions) and might bind DNA, but do not contain both of the amino acids considered to be required to recognize and E-Box (E13 and R16) .
GhbHLH NO.	Gene Identifier	Basic Region	Basic NO.	9-H/K	13-E	16-R	DNA-binding capacity	HLH
GhbHLH020	Gh_A02G1604	HRSSTARSPCPTLKVRK	6	P	L	R	Non-E-box binding	EKLGDRVAALQKLVAPFGKTDTASVLTEAIGYIQFLHDQVE
GhbHLH031	Gh_A03G1436	APPPPIIPHSELARKRR	5	H	A	R	Non-E-box binding	QKRSDKTRCLQKLMPWDKKMDVATMLQEAYKYIRFLQAQVS
GhbHLH032	Gh_A03G1607	SRGAATDPQSLYARKRR	5	Q	A	R	Non-E-box binding	ERINERLRILQNLVPNGTKVDISTMLEEAVQYVKFLQLQIK
GhbHLH037	Gh_A04G0201	RRPRNEMPSLPAFKVRK	6	S	F	R	Non-E-box binding	EKMGDRISALQQLVSPFGKTDTASVLSEVIEYIKFLHEQIN
GhbHLH051	Gh_A05G1422	RPRIETPSPLPTFKVRK	5	P	F	R	Non-E-box binding	EKLGDRITALQQLVSPFGKTDTASVLHEAIEYIKFLHDQVN
GhbHLH053	Gh_A05G1755	NVKISKDPQSVAARHRR	6	Q	A	R	Non-E-box binding	ERISERIRILQRLVPGGTKMDTASMLDEAIHYVKFLKTQVQ
GhbHLH055	Gh_A05G1820	SRGSATDPQSLYARKRR	5	Q	A	R	Non-E-box binding	ERINERLRILQNLVPNGTKVDISTMLEEAVHYVKFLQLQIK
GhbHLH064	Gh_A05G3795	KSRLESRASCPPFKVRK	6	S	F	R	Non-E-box binding	EKLGDRIAALQQLVAPFGKTDTASVLMEAIGYIKFLQNQVE
GhbHLH065	Gh_A05G3957	KPRVQPSATQSTLKVRK	5	T	L	R	Non-E-box binding	EKLGDRITSLHQLVSPFGKTDTASVLSEAIGYIRFLQSQIE
GhbHLH066	Gh_A06G0057	KKSRLESRACPLFKVRK	7	A	F	R	Non-E-box binding	EKLGDRIAALQHLVAPYGKTDTASVLMEAIGYIKFLQNQVE
GhbHLH067	Gh_A06G0161	NVKISKDPQSVAARHRR	6	Q	A	R	Non-E-box binding	ERISERIRILQRLVPGGTKMDTASMLDEAIHYVKFLKTQVQ
GhbHLH070	Gh_A06G0553	KARVQPSATQSTFKVRK	5	T	F	R	Non-E-box binding	EKLGDRITALHQLVSPFGKTDTASVLLEAIGYIRFLQSQIE
GhbHLH076	Gh_A06G1858	SRGSATDPQSLYARKRR	5	Q	A	R	Non-E-box binding	ERINERLRILQNLVPNGTKVDISTMLEEAVHYVKFLQLQIK
GhbHLH079	Gh_A07G0039	KTRVQPSATQSTFKVRK	5	T	F	R	Non-E-box binding	EKLGDRITALHQLVSPFGKTDTASVLLEAIGYIRFLQSQIE
GhbHLH085	Gh_A07G0692	KSGPSKDPQSIAAKNRR	5	Q	A	R	Non-E-box binding	ERISERLKILQELVPNGSKVDLVTMLEKAISYVKFLQLQVK
GhbHLH089	Gh_A07G1668	EKVIAALKSHSEAERRR	6	S	A	R	Non-E-box binding	ERINAHLDTLRTLLPYREKGNWIWEHAKLKARMQTLQRNLRFKRGFR
GhbHLH106	Gh_A08G2486	KSEPSKEPQSIAAKNRR	5	Q	A	R	Non-E-box binding	ERISERLKILQELVPNGSKVDLVTMLEKAISYVKFLQLQVK
GhbHLH112	Gh_A09G0675	RPRIETPLPLPTFKVRK	5	P	F	R	Non-E-box binding	EKLGDRITALQQLVSPFGKTDTASVLHETIEYIKFLHDQVN
GhbHLH124	Gh_A10G0166	RPRLETPSPLPTFKVRK	5	P	F	R	Non-E-box binding	EKLGDRITALQQLVSPFGKTDTASVLHEAIEYIKFLHDQVN
GhbHLH127	Gh_A10G0730	KARVQTSSSQPPLKVRK	5	S	L	R	Non-E-box binding	EKLGDRITALHQLVSPFGKTDTASVLLEAIGYIRFLQSQIE
GhbHLH128	Gh_A10G0750	NVRISDDPQSVAARHRR	5	Q	A	R	Non-E-box binding	ERISEKIRILKRLVPGGTKMDTASMLDEAIRYVKFLKRQIL
GhbHLH133	Gh_A10G1280	ASKRQKSDLLISTKDRK	6	L	T	R	Non-E-box binding	DKVGERIVTLQQLVSPYGKTDTASVLLQAMEYIQFLHEQVK
GhbHLH134	Gh_A10G1739	DDDKKKSMHRGIGRQRR	8	H	G	R	Non-E-box binding	QEIATLYASLRNLLPPKYIRGKCSISDEVDGAVSYIKYLKKRID
GhbHLH145	Gh_A11G0710	ADDHDSVCHSRPQAKKE	5	H	Q	K	Non-E-box binding	FEEDKKETGKSSVSNKRSRAAAIHNQSERKRRDKINQRMKTLQKLVPNSSKTDKASMLDEVIEYLKQLQAQVQ
GhbHLH150	Gh_A11G1115	QYHAPKSRAAAIDRQRR	6	A	D	R	Non-E-box binding	LRIDESIKALQELLPSSSERGLGNALDDIIDYVKFLQLQVK
GhbHLH196	Gh_A13G0389	SKVENPTTGGHAKVVRK	5	G	K	R	Non-E-box binding	EKIGDRINALQQLVSPFGKTDTASVLHEAMGYIRFLHDQVQ
GhbHLH206	Gh_D01G0554	RPRNETPSTMPAFKVRK	5	T	F	R	Non-E-box binding	EKMGDRITALQQLVSPFGKTDTASVLSEAIEYIKFLHAQVS
GhbHLH209	Gh_D01G0879	HQIARRVWKDYYAKVRR	7	K	A	R	Non-E-box binding	EKISERMKYLQDLVPGCNKITDKAGMLNEIINYVQSLQRQVE
GhbHLH215	Gh_D02G0116	GFTSLASKRQKATKEKK	6	R	T	K	Non-E-box binding	DQVSERIAALQQLVSPYGKTDTASVLLEAMGYIRFLHEQVK
GhbHLH218	Gh_D02G0668	HQIARRVWKDYYAKVRR	7	K	A	R	Non-E-box binding	EKISERMKYLQDLVPGYNKITGKAGMLNEIINYV
GhbHLH225	Gh_D02G1895	PPPPPIIPHSELARKRR	5	H	A	R	Non-E-box binding	QKRSDKTRCLQKLMPWDKKMDVATMLQEAYKYIRFLQAQVS
GhbHLH227	Gh_D02G2021	SRGAATDPQSLYARKRR	5	Q	A	R	Non-E-box binding	ERINERLRILQNLVPNGTKVDISTMLEEAVQYVKFLQLQIK
GhbHLH231	Gh_D03G0119	HRSSTARSPCPTLKVRK	6	P	L	R	Non-E-box binding	EKLGDRVAALQKLVAPFGKTDTASVLTEAIGYIQFLHDQVE
GhbHLH232	Gh_D03G0212	NVKISKDPQSVAARHRR	6	Q	A	R	Non-E-box binding	ERISERIRILQRLVPGGTKMDTASMLDEAIHYVKFLKKQVQ
GhbHLH252	Gh_D05G0247	KPRVQPSATQSTLKVRK	5	T	L	R	Non-E-box binding	EKLGDRITSLHQLVSPFGKTDTASVLSEAIGYIRFLQSQIE
GhbHLH261	Gh_D05G1594	RPRIETPSPLPTFKVRK	5	P	F	R	Non-E-box binding	EKLGDRITALQQLVSPFGKTDTASVLHEAIEYIKFLHDQVN
GhbHLH263	Gh_D05G1827	KSRLESPASCPPFKVRK	5	S	F	R	Non-E-box binding	EKLGDRIAALQQLVAPFGKTDTASVLMEAIGYIKFLQNQVE
GhbHLH264	Gh_D05G1949	NVKISKDPQSVAARHRR	6	Q	A	R	Non-E-box binding	ERISERIRILQRLVPGGTKMDTASMLDEAIHYVKFLKTQVQ
GhbHLH266	Gh_D05G2013	SRGSATDPQSLYARKRR	5	Q	A	R	Non-E-box binding	ERINERLRILQNLVPNGTKVDISTMLEEAVHYVKFLQLQIK
GhbHLH273	Gh_D05G3503	KRPRNEIPSLPAFKVRK	6	S	F	R	Non-E-box binding	EKMGDRISALQQLVSPFGKTDTASVLSEVFEYIKFLHEQIN
GhbHLH276	Gh_D06G0034	KKSRLESRACPPFKVRK	7	A	F	R	Non-E-box binding	EKLGDRIAALQHLVAPFGKTDTASVLMEAIGYIKFLQNQVE
GhbHLH277	Gh_D06G0152	NVKISKDPQSVAARHRR	6	Q	A	R	Non-E-box binding	ERISERIRILQRLVPGGTKMDTASMLDEAIHYVKFLKTQVQ
GhbHLH280	Gh_D06G0622	KARVQPSATQSTFKVRK	5	T	F	R	Non-E-box binding	EKLGDRITALHQLVSPFGKTDTASVLLEAIGYIRFLQSQIE
GhbHLH282	Gh_D06G1312	RPKLESPSPLPTFKVRK	5	P	F	R	Non-E-box binding	EKLGDRITALQQLVSPFGKTDTASVLHEAIEYIKFLHDQVN
GhbHLH287	Gh_D07G0072	KTRVQPSATQSTFKVRK	5	T	F	R	Non-E-box binding	EKLGDRITALHQLVSPFGKTDTASVLLEAIGYIRFLQSQIE
GhbHLH297	Gh_D07G1678	HQIARRVWKDYYAKVRR	7	K	A	R	Non-E-box binding	EKISERMKYLQDLVPGCNKITDKAGMLNEIINYVQSLQRQVE
GhbHLH299	Gh_D07G1955	HQIARRVWKDYYAKVRR	7	K	A	R	Non-E-box binding	EKISERMKYLQDLVPGCNKITDKAGMLNEIINYVQSLQRQVE
GhbHLH306	Gh_D07G2426	KSGPSKDPQSIAAKNRR	5	Q	A	R	Non-E-box binding	ERISERLKILQELVPNGSKVDLVTMLDKAISYVKFLQLQVK
GhbHLH308	Gh_D08G0565	KSEPSKEPQSIAAKNRR	5	Q	A	R	Non-E-box binding	ERISERLKILQELVPNGSKVDLVTMLEKAISYVKFLQLQVK
GhbHLH322	Gh_D09G0684	RPRIETPLPLPTFKVRK	5	P	F	R	Non-E-box binding	EKLGDRITALQQLVSPFGKTDTASVLHETIEHIKFLHDQVN
GhbHLH329	Gh_D09G1771	HQIARRVWKDYYAKVRR	7	K	A	R	Non-E-box binding	EKISERMKYLQDLVPGCNKITDKAGMLNEIINYVQSLQRQVE
GhbHLH334	Gh_D09G2423	VRARRGQATDGHSLAER	5	T	S	E	Non-E-box binding	KRLNDRLSMLRSIVPKISKMDRTSILGDTIDYTKELLERIK
GhbHLH336	Gh_D10G0181	RPRLETPSPLPTFKVRK	5	P	F	R	Non-E-box binding	EKLGDRITALQQLVSPFGKTDTASVLHEAIEYIKFLHDQVN
GhbHLH340	Gh_D10G0646	KARVQTSSSQPPLKVRK	5	S	L	R	Non-E-box binding	EKLGDRITALHQLVSPFGKTDTASVLLEAIGYIRFLQSQIE
GhbHLH342	Gh_D10G1033	NVRISDDPQSVAARHRR	5	Q	A	R	Non-E-box binding	ERISEKIRILKRLVPGGTKMDTASMLDEAIRYVKFLKRQIL
GhbHLH343	Gh_D10G1206	ASKRQKSDLSISTKDRK	6	L	T	R	Non-E-box binding	DKVGERIVTLQQLVSPYGKTDTASVLLQAMEYIQFLHEQVK
GhbHLH348	Gh_D10G1580	HQIARRVWKDYYAKVRR	7	K	A	R	Non-E-box binding	EKISERMKYLQDLVPGCNKITDKAGMLNEIINYVQSLQRQVE
GhbHLH364	Gh_D11G0826	ADDHDSVCHSRPQAKKE	5	H	Q	K	Non-E-box binding	FEEDKKETGKSSVSNKRSRAAAIHNQSERKRRDKINQRMKTLQKLVPNSSKTDKASMLDEVIEYLKQLQAQVQ
GhbHLH365	Gh_D11G0862	HQIARRVWKDYYAKVRR	7	K	A	R	Non-E-box binding	KKISERMKYLQDLVPGCNKITGKVGMLNEIINYVQSLQRQVE
GhbHLH371	Gh_D11G1266	LYHAPKSRAAAIDRQRR	6	A	D	R	Non-E-box binding	LRIDESIKALQELLPSSSERGLGNALDDIIDYVKFLQLQVK
GhbHLH378	Gh_D11G1935	NVKISKDPQSVAARHRR	6	Q	A	R	Non-E-box binding	ERISERIRILQRLVPGGTKMDTASMLDEAIHYVKFLKKQVQ
GhbHLH413	Gh_D13G0207	ERTEIKDFRLNMPVRRS	5	R	P	R	Non-E-box binding	QKLSDKITALQKLVSPYGKTDTASVLQEASLYIKLLQEQIQ
GhbHLH425	Gh_D13G2548	SKVENPTTSGHAKVVRK	5	S	K	R	Non-E-box binding	EKIGDRINALQQLVSPFGKTDTASVLHEAMGYIRFLHDQVQ
GhbHLH426	Gh_Sca004901G02	NVKISKDPQSVAARHRR	6	Q	A	R	Non-E-box binding	ERISERIRILQRLVPGGTKMDTASMLDEAIHYVKFLKKQVQ
d. GhbHLH proteins predicted to be Non-DNA-binders
Amino acid sequences of the bHLH domains of the cotton proteins predicted to lack capacity to bind DNA, based on the absence of amino acid E13 and/or R16, and the presence of few basic residues in the first 17 positions.
GhbHLH NO.	Gene Identifier	Basic Region	Basic NO.	9-H/K	13-E	16-R	DNA-binding capacity	HLH
GhbHLH014	Gh_A02G1146	ESQSIADKVFFYIQNRR	3	V	I	R	Non-DNA binding	ERIGERLKILQELVPNGPKMMKQRHKMKREANIMLKLDGRRIRKLQRLIQSLQP
GhbHLH024	Gh_A03G0577	SRSRQSSGSRITDDQIY	3	S	D	I	Non-DNA binding	DLVSKLQQLLPEVRNRHSDKVSAAKVLQETCNYIRSLHREVD
GhbHLH027	Gh_A03G0864	SRSKQSSVSSITDNQIT	2	S	D	I	Non-DNA binding	DLVSKLQHLIPELRRRRFDKVSTSKVLQETCNYIRSLHREVE
GhbHLH029	Gh_A03G1014	PKLENSASSSVKMHAPK	4	S	M	P	Non-DNA binding	VKLGDRITALQQIVSPFGKTDTASVLLEAIGYINFLQEQVQ
GhbHLH035	Gh_A03G2155	SDEKCVSVQSIAARERR	4	Q	A	R	Non-DNA binding	RKITKKTQELGKLVPGGTKMNTAEMLQAAFKYVKYLQAQLG
GhbHLH039	Gh_A04G0803	AVKLSTDPQSVAARERR	4	Q	A	R	Non-DNA binding	HRISDRFKILQSMVPGGTKMDTVSMLDEAIHYVKFLKTQIW
GhbHLH058	Gh_A05G2273	PGPISKDVFDDNETNVQ	1	F	E	V	Non-DNA binding	SEMHEDTEELNALLYSDDDSDYTEDEEVTSTGHSPSTMTAHCE
GhbHLH059	Gh_A05G2637	RSRQSSGVSRIRDDQIT	4	S	D	I	Non-DNA binding	DLVSKLQLLIPQLRRGRSHKVSASKVLQETCNYIRSLHREVE
GhbHLH073	Gh_A06G1082	RPKLESPSPLPTFKVRE	4	P	F	R	Non-DNA binding	EKLGDRITALQQLVSPFGKQVNCFCFFLLCSLSCSFSFCCCHCSNNTASVLHEAIEYIKFLHDQVN
GhbHLH077	Gh_A06G1891	SGLISSNVYDENGTNTQ	0	Y	G	T	Non-DNA binding	SEMHEDTEELNALLYSDDDSYYTDDEVTSAVHSPCTMTAHPE
GhbHLH092	Gh_A07G1964	SRQSSGGVSRISDDQII	2	S	D	I	Non-DNA binding	ALVSKLRHLLPEIRDNRSDKVSASKVLQETCNYIRSLHKEVE
GhbHLH108	Gh_A09G0190	SGRSNERSSGSRSNESE	3	S	S	S	Non-DNA binding	DFSLRLRELLSNNKKKKRNAAKLLDETCNHIKKLNGEVD
GhbHLH109	Gh_A09G0192	SRQSAAGVSRISDDQII	2	S	D	I	Non-DNA binding	ELVSKLRQLLPEIRDRRSDKVSASKVLQETCNYIRSLHREVD
GhbHLH126	Gh_A10G0560	NVRISTDPQTVAARQRR	4	Q	A	R	Non-DNA binding	ERISERIRVLQKLVPGGSKMDTASMLDEAANYLKFLRSQVK
GhbHLH170	Gh_A11G3000	RSRQSASNSRITDDQIN	3	S	D	I	Non-DNA binding	DLVSKLHQLLPEIRNSHSDKVSAAKVLQETCNYIRSLHREVD
GhbHLH178	Gh_A12G0862	IENTKTATDNDHDSASH	3	D	D	S	Non-DNA binding	RAELQLSITNLNVKEEIR
GhbHLH183	Gh_A12G1523	SRSRQSGASRITDDQII	3	S	D	I	Non-DNA binding	DLVSKLQQLIPELRGRRSDKVSASKVLQETCNYIRSLHREVD
GhbHLH185	Gh_A12G1600	MSGASNNITDDELN	0	N	D	L	Non-DNA binding	ALILRLGTLLPQLNHGRHGRASPSTTKILKETCSYIRRLQKEVD
GhbHLH192	Gh_A13G0192	EITEIKDFRLNMPVRRS	4	R	P	R	Non-DNA binding	QKLSDKITALQKLVSPYGKTDTASVLQEASLYIKLLQEQIQ
GhbHLH197	Gh_A13G0641	GRRSGSGVSSISDDQIT	2	S	D	I	Non-DNA binding	HLVSKLQQLIPELCARRSHKASASKVLQETCDYIRNLHKEVE
GhbHLH203	Gh_A13G1818	YDSSSPDGAASSVAAKN	1	A	V	K	Non-DNA binding	KKLNERLFALRAVVPNISMLSNRHGFMDKASIIKDAIDYIQELHDQEG
GhbHLH208	Gh_D01G0798	SEEKCVSVQSIAARERR	4	Q	A	R	Non-DNA binding	RKITKKTQELGKLVPGGSKMNTAEMLQSAFKYIKYLQAQVG
GhbHLH221	Gh_D02G1245	SRSKQSSVSSITDDQIT	2	S	D	I	Non-DNA binding	DLVSKLQHLIPELRRRRFDKVSTSKVLQETCNYIRSLHREVE
GhbHLH223	Gh_D02G1405	PKLENSASSSVKMHAPK	4	S	M	P	Non-DNA binding	VKLGDRITALQQIVSPFGKTDTASVLLEAIGYINFLQEQVQ
GhbHLH226	Gh_D02G1995	SDEKCVSVQSIAARERR	4	Q	A	R	Non-DNA binding	RKITKKTQELGKLVPGGTKMNTAEMLQAAFKYVKYLQAQLG
GhbHLH237	Gh_D03G0554	NVRISTDPQTVAARQRR	4	Q	A	R	Non-DNA binding	ERISERIRVLQRLVPGGNKMDTASMLDEAANYLKFLRSQVK
GhbHLH238	Gh_D03G0859	SRSRQSSGSRITDDQIY	3	S	D	I	Non-DNA binding	DLVSKLQQLLPEVRNRHSDKVSAAKVLQETCNYIRSLHREVD
GhbHLH243	Gh_D04G0454	RRWRESSRTNISEEQIT	4	T	E	I	Non-DNA binding	QLLSTLRQLLPEIPHSHSHKASSAAKVLKQTCTYIKTLHREVD
GhbHLH246	Gh_D04G1295	AVKLSTDPQSVAARERR	4	Q	A	R	Non-DNA binding	HRISDRFKILQSMVPGGTKMDTVSMLDEAIHYVKFLKTQIW
GhbHLH269	Gh_D05G2532	PGPISKDVFDDNETDVQ	1	F	E	V	Non-DNA binding	SEMHEDTEELNALLYSDDDSDYTEDEEVTSTGHSPSTMTAHCE
GhbHLH270	Gh_D05G2928	RSRQSSGVSRIRDDQIT	4	S	D	I	Non-DNA binding	DLVSKLQLLIPQIRRGRSHKVSASKVLQETCNYIRSLHREVE
GhbHLH279	Gh_D06G0273	SGPISSNVFDENGTNTQ	0	F	G	T	Non-DNA binding	SEMHEDTEELNALLYSDDDSYYTDDEVTSAVHSPSRMTACPE
GhbHLH303	Gh_D07G2183	SRQSTGGVSRISDDQII	2	S	D	I	Non-DNA binding	ALVSKLRHLLPEIRDNRSDKVSASKVLQETCNYIRSLHKEVE
GhbHLH318	Gh_D09G0180	SGRSNERSSGSRSNENE	3	S	S	N	Non-DNA binding	DFSLRLRELLSTNKKKKRNAAKLLDETCNHIKKLNGEVD
GhbHLH319	Gh_D09G0182	SRQSTAGVSRISDDQII	2	S	D	I	Non-DNA binding	ELVSKLRQLLPEIRDRRSDKVSASKVLQETCNYIRSLHREVD
GhbHLH339	Gh_D10G0600	NVRISTDPQTVAARQRR	4	Q	A	R	Non-DNA binding	ERISERIRVLQKLVPGGSKMDTASMLDEAASYLKFLRSQVK
GhbHLH350	Gh_D10G2228	TVPGISDSRLNMPVRRS	3	R	P	R	Non-DNA binding	QKLSDKITALQKLVSPYGKTDIASVLEEASLYIKLLHQHIQ
GhbHLH355	Gh_D11G0327	RSRQSASNSRITDDQIN	3	S	D	I	Non-DNA binding	DLVSKLHQLLPEIRNSHSDKVSAAKVLQETCNYIRSLHREVD
GhbHLH356	Gh_D11G0328	SSQRSTSSNKITDDELT	2	N	D	L	Non-DNA binding	ALILRLQTLLPQLDQSRHGRVSAAKVLNEICSYIRRLQNEVD
GhbHLH383	Gh_D11G2383	TATNYAELNPSIFSLGR	1	N	F	G	Non-DNA binding	ETIAERIRALQERVPSVNKTDRAAMLDEIVDYVKFLRLQVK
GhbHLH398	Gh_D12G0943	DNDHDSASHSKPQEETG	3	H	Q	T	Non-DNA binding	EEDKKETMKSSISTKRSRAAAIHNQSERVSLFFANPE
GhbHLH403	Gh_D12G1645	SRSRQSGASRITDDQII	3	S	D	I	Non-DNA binding	DLVSKLQQLIPELRGRRPDKVSASKVLQETCNYIRSLHREVD
GhbHLH405	Gh_D12G1740	MSGASNKITDDELN	1	N	D	L	Non-DNA binding	ALILRLGTLLPQLNHGRHGRASSSTTKILKETCSYVRRLQKEVD
GhbHLH418	Gh_D13G0759	GRRSGSGVSSISDDQIT	2	S	D	I	Non-DNA binding	HLVFKLQQLIPELCARRSHKASASKVLQETSDYIRNLHKEVE
GhbHLH427	Gh_Sca008309G01	×	×	×	×	×	Non-DNA binding	MKTLQKLVPNSSKTDKASMLDEVIEYLKQLQAQVQ
×: representing no corresponding region or amimo acids

## Sheet: GabHLH
Table S2. GhbHLH proteins predicted to have DNA-binding capacity.
a. GabHLH proteins predicted to have G-box-binding capacity.
Amino acid sequences of the bHLH domains of the proteins identified in this study which are predicted to bind G-boxes based on the amino acids located in positions 9-13-16 (K/H-E-R). Proteins are listed according to bHLH number and gene identifier number are also provided to identify them. Amimo acids in the basic and HLH regions are listed in the table.
GabHLH NO.	Gene Identifier	Basic Region	Basic amino acidsNO.	9-H/K	13-E	16-R	DNA-binding capacity	HLH
GabHLH079	Cotton_A_00097	ESCGGSGSKACREKLRR	5	K	E	R	G-box	DRLNDRFLELGAVLEPERPMKADKVAILSDAVKMVRQLRSEAQ
GabHLH044	Cotton_A_00658	CITARKLQKADREKSRR	7	K	E	R	G-box	DRLNEHFLELGNALDPDRPKNDKATILTDTIQLLKDLTSQVT
GabHLH045	Cotton_A_00736	RRGQATDSHSLAERVRR	6	H	E	R	G-box	EKISERLKYLQNLVPGCNKITGKAGMLDEIINYVQSLQHQVE
GabHLH020	Cotton_A_01066	PCIVKKLNHNASERDRR	6	H	E	R	G-box	KKVNNMYSSLRSLLPVADQTKKLSFPATVSHALKYIPELQQQVE
GabHLH022	Cotton_A_01249	RRGQATDPHSIAERLRR	6	H	E	R	G-box	ERIAERMKALQELVPNANKTDKASMLDEIIDYVKFLQLQVK
GabHLH052	Cotton_A_01362	NGEKKKLMHRDVERQRR	8	H	E	R	G-box	QEMATLYASLRNLLPLEYIKGKRAISDHMNGAVMYIKYLQKRVS
GabHLH053	Cotton_A_01363	DKYKKQKLHREIERQRR	9	H	E	R	G-box	QDMASLYASLRSLLPGEYIKGKRSMSDQMNEAVNYIKHLEKKVK
GabHLH213	Cotton_A_01558	PIAARKVQKADREKLRR	7	K	E	R	G-box	DRLTEQFLELGNTLDPDRPKNEKATVLVGTIQMLKDLTAEVN
GabHLH138	Cotton_A_01739	PCVVKKLNHNAGERHRR	7	H	E	R	G-box	KEVNSLFSSLRSLLPLADQMKKVSIPATVSEAVKYIPELQEQVE
GabHLH055	Cotton_A_01949	RRGQATDSHSLAERVRR	6	H	E	R	G-box	EKISERMKTLQRLVPGCDKVTGKALMLDEIINYVQSLQNQVE
GabHLH108	Cotton_A_02971	KRSRAAEVHNLSERRRR	8	H	E	R	G-box	DRINEKMRALQELIPRCNKSDKASMLDDAIDYLKSLQMQVQ
GabHLH200	Cotton_A_03649	RRGQATDSHSLAERVRR	6	H	E	R	G-box	KKISERMEKLQRLVPGCDKITGKALILDEIINYVQSLESQVE
GabHLH023	Cotton_A_03791	RRGQATDSHSLAERVRR	6	H	E	R	G-box	EKISERMKLLQNLVPGCNKVTGKALMLDEIINYVQSLQRQVE
GabHLH110	Cotton_A_03966	KVIAALKSHSEAERRRR	7	H	E	R	G-box	ERINAHLDTLRTLLPYREKMDKATLLGEVVRQVKELKKAAT
GabHLH119	Cotton_A_04711	GSSSASGSKACREKMRR	5	K	E	R	G-box	DKLNDRHVLLFLELGSILEPGRSSKVDKAVILVDAARMVTQLRDEAQ
GabHLH193	Cotton_A_05668	RRGQATDPHSIAERLRR	6	H	E	R	G-box	EKIAERMKNLQELVPNSNKTDKASMLDAIIEYVRFLQLQVK
GabHLH192	Cotton_A_05723	GPTSNQLHHMMSERKRR	6	H	E	R	G-box	EKLNESFVALRSLLPSGTKRDKASVLTTAREYLVSLKAQIL
GabHLH190	Cotton_A_05880	KRSRAAEVHNLSERRRR	8	H	E	R	G-box	DRINEKMRALQELIPRCNKSDKASMLDEAIEYLKSLQLQVQ
GabHLH189	Cotton_A_05966	RRGQATDPHSIAERLRR	6	H	E	R	G-box	ERIAERIRALQELVPTVNKTDRAAMLDEIVDYVKFLRLQVK
GabHLH059	Cotton_A_06213	KAKAIRSKHSVTEQRRR	8	H	E	R	G-box	SKINERFQILRDLIPNTDQKRDTASFLLEVIEYVQFLQEKVQ
GabHLH024	Cotton_A_06612	RRGQATDSHSLAERARR	6	H	E	R	G-box	EKINARMKLLQELVPGCNKISGTALVLDEIINHVQSLQRQVE
GabHLH139	Cotton_A_07316	NGREEPLNHVEAERQRR	5	H	E	R	G-box	EKLNQKFYALRAVVPNVSKMDKASLLGDAISYINELRTKVQ
GabHLH140	Cotton_A_07321	EAETQRMTHIAVERNRR	5	H	E	R	G-box	KQMNEHLTVLRSLMPESYVQRGDQASIVGGAIEFVKELEHLLQ
GabHLH142	Cotton_A_07590	RRGQATNSHCVAERVRR	6	H	E	R	G-box	GKINERLRSLQDIVPGCYRNMGMAVMLDEIINYVQFLQNQIE
GabHLH157	Cotton_A_07705	KRSRAAAIHNQSERKRR	8	H	E	R	G-box	DKINQRMKTLQKLVPNSSKTDKASMLDEVIEYLKQLQAQVQ
GabHLH144	Cotton_A_07791	RRGEATDSHSLAERARR	6	H	E	R	G-box	EKINARMKLLQELVPGCNKISGTALVLDEIINHVQSLQNQVE
GabHLH060	Cotton_A_07908	NGREEPLNHVEAERQRR	5	H	E	R	G-box	EKLNQRFYALRAVVPNVSKMDKASLLGDAISYINELSTKVQ
GabHLH061	Cotton_A_07914	EAETQRMTHIAVERNRR	5	H	E	R	G-box	KQMNEHLAVLRSLMPESYVQRGDQASIVGGAIEFVKELEHLLQ
GabHLH062	Cotton_A_08002	RRGQATDSHSLAERVRR	6	H	E	R	G-box	KKISERMKILQCLVPGCEKVTGKALMLDEIINYVQSLQNQVE
GabHLH047	Cotton_A_08370	EKKQRCLKHMMKERIRR	9	H	E	R	G-box	EKQKKCYFALYSMLPLGTKNDKNSIVQTATMRVRELEMERE
GabHLH122	Cotton_A_08669	KRSRAAEVHNLSEKRRR	8	H	E	R	G-box	SRINEKMKALQNLIPNSNKTDKASMLDEAIEYLKQLQLQVQ
GabHLH158	Cotton_A_08820	NRISQSKDHIMAERKRR	7	H	E	R	G-box	EKLSEKFIALSALVPGLKKMDKATVLGDAIKYMKQLQEKVK
GabHLH170	Cotton_A_09193	RRGQATDSHSLAERARR	6	H	E	R	G-box	ERISERMKILQDLVPGCNKVIGKALVLDEIINYIQSLQQQVE
GabHLH173	Cotton_A_09219	GKVPKRVHKAEREKLKR	9	K	E	K	G-box	EHLNELFLDLANALDPNQPNNGKASILCEATRLLKELFGQIE
GabHLH026	Cotton_A_09305	RRGQATDPHSIAERLRR	6	H	E	R	G-box	ERIAERMKALQELVPSCNKTDRAAMLDEIVDYVKFLRLQVK
GabHLH089	Cotton_A_09361	APTVHQLHHMLSERKRR	7	H	E	R	G-box	EKLNESFDALRSLLPPGTKKDRVSVLASTREYLTSLKSQIM
GabHLH001	Cotton_A_10140	KATVASKSHSEAEKRRR	7	H	E	R	G-box	DRINSQLTALRKLIPKSNKMDKAALLGSAIEQVKDLKRKAT
GabHLH063	Cotton_A_10840	RAPLLAQEHVLAERKRR	6	H	E	R	G-box	EKISQSFLSLAALIPGLKKKDKNSVLGDAIEYLKQLQERKA
GabHLH064	Cotton_A_10855	ANIANALKHKMAERHRR	7	H	E	R	G-box	KRISQQFDMLRTILPNLIKMDKASVLGETVRQLRELKNRVK
GabHLH002	Cotton_A_11194	EIENQRMIHIAVERNRR	5	H	E	R	G-box	RQMNDYLAVLRTMMPNSYVQRGDQASIIGGAINFVKVLEQILQ
GabHLH123	Cotton_A_11283	KIIAALKNHSEAERRRR	7	H	E	R	G-box	ERINAHLDTLRTLLPCRQKMDKATLLGEVIKQLKELKKNAT
GabHLH065	Cotton_A_13206	NGKESPINHVEAERQRR	5	H	E	R	G-box	ERLNHRFYALRSVVPNVSKMDKASLLSDAVAYIKELRSKID
GabHLH090	Cotton_A_13783	DKAGKTTKHFATERERR	7	H	E	R	G-box	VHLNDKYQALRTMVPSPSKNDRASIVDDAIKYIKELLGTVR
GabHLH091	Cotton_A_13784	DKAGKTTKHFATERERR	7	H	E	R	G-box	VHLNDKYQALRTMVPSPTKNDRASIVGDAIDYIKELLGTVR
GabHLH092	Cotton_A_13785	DKAGKTTKHFATERERR	7	H	E	R	G-box	VHLNDKYQALRTMVPSPSKNDRASIVDDAIKYIKELLGTVR
GabHLH199	Cotton_A_14067	RRGQATDPHSIAERLRR	6	H	E	R	G-box	EKIAERMKNLQELIPNSNKTDKASILDEIIGYVKFLQLQVQ
GabHLH159	Cotton_A_14075	KRKRKTEVHNLSERRRR	10	H	E	R	G-box	DKINKKMRALKELIPNCNKVDKASMLDEAIEYLKTLQLQVQ
GabHLH028	Cotton_A_14312	KALAALKNHKEAEKRRR	8	H	E	R	G-box	ERINSHLNRLRALLPCNSKTDKASLLAKVVQRVKELKEQAL
GabHLH029	Cotton_A_14318	TTVDKKLNHNASERVRR	6	H	E	R	G-box	RKMNDLYSSLRSMLPPSEQTKRLSIPATVSRMLKYIPELQSQVE
GabHLH030	Cotton_A_14405	NGREEPLNHVEAERQRR	5	H	E	R	G-box	EKLNQRFYALRAVVPNISKMDKASLLGDAIAYINELQAKLK
GabHLH148	Cotton_A_14739	RRSRAAEVHNLSERRRR	8	H	E	R	G-box	DRINEKMRALQELIPHCNKTDKASMLDEAIEYLKSLQSQLQ
GabHLH066	Cotton_A_14779	RRGQATDSHSLAERARR	6	H	E	R	G-box	EKISKKMKCLQDLVPGCNTVTGKAGMLDEIINYVQSLQRQVE
GabHLH067	Cotton_A_14790	KRSGAAEVHNLSERRRR	7	H	E	R	G-box	DRINEKMRALQELIPNCNKVDKASMLDEAIEYLKTLQLQVQ
GabHLH211	Cotton_A_15200	RRGEATDSHSLAERVRR	6	H	E	R	G-box	EKISERMKLLQDLVPGCNKVIGKAVMLDEIIKYVQSLQRQVE
GabHLH003	Cotton_A_15346	RRGQATDSHSLAERARR	6	H	E	R	G-box	EKINARMKLLQELVPGCNKISGTALVLDEIINHVQSLQRQVE
GabHLH031	Cotton_A_15447	ELENQRMTHITVERNRR	5	H	E	R	G-box	KQMNQYLAALRSLMPPSYVQRGDQASIIGGAIDFVKELEQLLK
GabHLH032	Cotton_A_15640	LGRETPLNHVEAERQRR	5	H	E	R	G-box	EKLNHRFYALRAVVPNVSRMDKASLLSDAVSYINDLKAKID
GabHLH033	Cotton_A_15654	EVESQRMTHIAVERNRR	5	H	E	R	G-box	RQMNDYLNSLRSLMPPCYIQRGDQASIIAGAIDFVKELEQFLQ
GabHLH034	Cotton_A_15656	EVESQRMTHIAVERNRR	5	H	E	R	G-box	RQMNDYLNSLRSLMPPCYIQRGDQASIIAGAIDFVKELEQLLQ
GabHLH035	Cotton_A_15701	KRKRKSELHKLCERRRR	11	H	E	R	G-box	DKINEKMRALQELIPNCNKVDKASVLDEAIDYLKTLQLQVQ
GabHLH005	Cotton_A_16748	LGISQTQDHIMAERKRR	5	H	E	R	G-box	EKLSQRFIALSAIVPGLKKMDKASVLGDAIKYLKQLQEKVK
GabHLH013	Cotton_A_16840	EIENQRMTHIAVERNRR	5	H	E	R	G-box	KQMNDYLSVLRSLMPESYVQRGDQASIIGGAINFVKELEHRLQ
GabHLH069	Cotton_A_17744	TDGPQRMSHITVERNRR	5	H	E	R	G-box	KQMNEHLSVLRSLMPCFYVKRGDQASIIGGVVDYINELQQVLQ
GabHLH174	Cotton_A_17918	ESCNPSSSKACREKLRR	5	K	E	R	G-box	DRLNDKFMELGAILEPGRPPKTDKSAILVDAVRMVTQLRDEAQ
GabHLH204	Cotton_A_19100	RRSRAAAIHNLSERKRR	8	H	E	R	G-box	DRINQKMKALQKLVPNASKTDKASMLDEVIEYLKQLQAQVK
GabHLH049	Cotton_A_19301	RRGQATDSHSLAERARR	6	H	E	R	G-box	EKISERMKILQDLVPGCNKVIGKALVLDEIINYIQSLQRQVE
GabHLH036	Cotton_A_19366	PIAARKVQKADREKLRR	7	K	E	R	G-box	DKLNEQFVELGNTLDPDRPKNDKVTILVDTTQMLKDLTAEVN
GabHLH175	Cotton_A_19391	GTTMKKEEHNAKERIRR	7	H	E	R	G-box	MKLHAAYLALGALLPSDSTGSKKRKSTALIIDRAVEYIPELEKEIQ
GabHLH014	Cotton_A_19549	PNEDLSANHVLAERRRR	5	H	E	R	G-box	EKLNERVIILRSLVPFVTKMDKASILGDTIEYVKQLRKKIQ
GabHLH176	Cotton_A_19722	RRGQATDSHSLAERVRR	6	H	E	R	G-box	EKISERMKYLQDLVPGCNKITGKAGMLDEIINYVQSLQRQVE
GabHLH015	Cotton_A_20686	RRGQATDPHSIAERLRR	6	H	E	R	G-box	ERIAERIRALQELVPSVNKTDRAVMLDEIVDYVKFLRLQVK
GabHLH070	Cotton_A_21315	RRGQATDSHSLAERARR	6	H	E	R	G-box	EKISERMKILQDLVPGCNKVIGKALVLDEIINYIQSLQRQVE
GabHLH071	Cotton_A_21341	RRGQATDSHSLAERVRR	6	H	E	R	G-box	EKINEKMRCLQDLVPGCHKTMGMAVMLEEIINYVHSLQNQVE
GabHLH037	Cotton_A_21457	ENNIDATGHVLPEKRRE	4	H	E	R	G-box	EEKFRVLKSIVPSIDEIDKESILKDTIKYLKELEARIE
GabHLH050	Cotton_A_21539	ESDDEHDMHIWTERERR	5	H	E	R	G-box	KKMRNMFSNLHALLPHLPPKADKSTIVDEAVNYIKTLQQTLQ
GabHLH177	Cotton_A_21593	ADDKKKSMHRDIERQRR	8	H	E	R	G-box	QEMSTLYASLRTLLPLEYIKGKRAISDHMNGAVSYIKDLQKRID
GabHLH178	Cotton_A_22395	EIENQRMTHITVERNRR	5	H	E	R	G-box	KQMNQYLSVLRSLMPPSYAQRGDQASIIGGSINFVKELEQRLQ
GabHLH082	Cotton_A_23114	NGREEPLNHVEAERQRR	5	H	E	R	G-box	EKLNQRFYALRAVVPNVSKMDKASLLGDAISYINELKIKLQ
GabHLH215	Cotton_A_24114	KVIAALKSHSEAERRRR	7	H	E	R	G-box	ERINAHLDPLLIIRCNYQVVQVEDKVEYEG
GabHLH179	Cotton_A_24348	KRSRAAEVHNLSEKRRR	8	H	E	R	G-box	SRINEKMKALQNLIPNSNKTDKASMLDEAIEYLKQLQLQVQ
GabHLH114	Cotton_A_24448	RRGQATDSHSLAERVRR	6	H	E	R	G-box	EKISERMKFLQDLVPGCNKVTGKALMLDEIINYVQSLQRQVE
GabHLH131	Cotton_A_25003	KANAIRSKHSVTEQRRR	7	H	E	R	G-box	SKINERFQVLRDIIPNTDQKRDTASFLLEVIEYVQYLQEKVK
GabHLH098	Cotton_A_25258	RRGQATNSHSLAERVRR	6	H	E	R	G-box	EKISERMKLLQELVPGCNKITGKAVMLDEIINYVQSLQQQVE
GabHLH073	Cotton_A_25894	LRRDTPVNHVEAERQRR	6	H	E	R	G-box	EKLNHRFYALRAAVPNVSRMDKASLLSDAVTYITELKSKIE
GabHLH016	Cotton_A_25970	EADEICGNHVLSERKRR	5	H	E	R	G-box	EKINERLMILKSLVPANNKADKVSILDVTIEYLQALERRVA
GabHLH017	Cotton_A_26005	RRGQATDPHSIAERLRR	6	H	E	R	G-box	ERITERIRALQELVPSVNKTDRAVMLDEIVDYVKFLRLQVK
GabHLH181	Cotton_A_26093	RRGQATDSHSLAERVRR	6	H	E	R	G-box	EKISERMKFLQDLVPGCNKVTGKAVMLDEIINYVQSLQRQVE
GabHLH038	Cotton_A_26571	RRGQATDPHSIAERLRR	6	H	E	R	G-box	ERIAERIRALQELVPSVNKTDRAAMLDEIVDYVKFLRLQVK
GabHLH207	Cotton_A_28763	EADELCKSHVLTERRRR	6	H	E	R	G-box	EKINERLTILKSLVPTNSKADKVSILDDTIEYLQDLERRVE
GabHLH099	Cotton_A_29614	GGESDHEMHIWTERERR	5	H	E	R	G-box	KKMRNMFSNLHALLPHLSPKADKSTIVDEAVKHIQTLEKTLQ
GabHLH018	Cotton_A_29708	KVIAALKSHSEAERRRR	7	H	E	R	G-box	ERINAHLDTLLIIRCNYQVVQVEYKVEYEG
GabHLH085	Cotton_A_29801	RRSRASAIHNLSERRRR	8	H	E	R	G-box	HRIKQKMNTLQKLVPNASKTDKASMLDEVIEYLKQLQTQVE
GabHLH007	Cotton_A_29912	RSPSHAQDHIMAERKRR	7	H	E	R	G-box	EKLNQRFIALSAIVPGLKKMDKASVLGDAIKYVKQLQERLK
GabHLH008	Cotton_A_29913	RTPLHAQDHVIAERKRR	7	H	E	R	G-box	EKLSQRFISLSALIPGLKKTDKASVLGDAIKYMKQLQEKVA
GabHLH191	Cotton_A_29988	RRGQATDSHSLAERVRR	6	H	E	R	G-box	GKINERLRCLQDIVPGCYKTMGMALMLDEIINYVQSLQNQVE
GabHLH152	Cotton_A_30567	ESCSASSSKACREKLRR	5	K	E	R	G-box	DRLNDKFMELGSILEPGRPPKTDKSAILIDAVRMVTQLRGEAQ
GabHLH164	Cotton_A_30832	DKAGKTTKHFATERERR	7	H	E	R	G-box	VHLNDKFQALRTMVPSPTKNDRASIVGDAIDYIKELLRTVR
GabHLH075	Cotton_A_31085	KRNRAAEVHNLSEKRRR	8	H	E	R	G-box	SRINEKMKALQNLVPNANKTDKASMLDEVIEYLKHLQLQVR
GabHLH134	Cotton_A_31202	KRSRAAAIHNQSERKRR	8	H	E	R	G-box	DKINQRMKTLQKLVPNSSKTDKASMLDEVIEYLKQLQAQVQ
GabHLH039	Cotton_A_32545	GEKERCFRHMMNERIRR	7	H	E	R	G-box	EKQKRSYSALHSMLPLGTKNDKNSIVQTATRRVRELEWLRK
GabHLH212	Cotton_A_32570	LGRETPLNHVEAERQRR	5	H	E	R	G-box	EKLNHRFYALRAVVPNVSRMDKASLLSDAVSYISELKAKVE
GabHLH165	Cotton_A_32766	NGREEPLNHVEAERQRR	5	H	E	R	G-box	EKLNQRFYALRAVVPNISKMDKASLLGDAITYITDLQMKIR
GabHLH100	Cotton_A_32829	RRGQATDPHSIAERLRR	6	H	E	R	G-box	VRIAERMKALQELVPNANKTDKASMLDEIIDYVKFLQLQVK
GabHLH101	Cotton_A_32830	RRGQATDPHSIAERLRR	6	H	E	R	G-box	VRIAERMKALQELVPNANKTDKASMLDEIIDYVKFLQLQVK
GabHLH183	Cotton_A_33827	RRGQATNSHSLAERVRR	6	H	E	R	G-box	EKISERMKFLQDLVPGCNKVTGKAVMLDEIINYVQSLQRQVE
GabHLH184	Cotton_A_33834	KANAIRSKHSVTEQRRR	7	H	E	R	G-box	SKINERFQRLRDLIPNTDQKRDTASFLLEVIEYVQYLQKKVQ
GabHLH040	Cotton_A_34261	ESCNVSSSKACREKLRR	5	K	E	R	G-box	DRLNEKFMELTSILEPERPPKTDKAAILVDAVRMVTQLRGEAQ
GabHLH136	Cotton_A_34289	RRGEATDSHSLAERVRR	6	H	E	R	G-box	GKINERLRCLQDIVPGCYKTMGMAVMLDEIINYVQSLQNQVE
GabHLH166	Cotton_A_34418	KVIAALKSHSEVERRRR	7	H	E	R	G-box	ERINAHLDTLRTLLPYRKKVLLATFFIYVRWII
GabHLH202	Cotton_A_34462	KALAASKSHSEAERRRR	7	H	E	R	G-box	ERINNHLAKLRSLLPSTTKTDKASLLAEVIQHVKELKRQTS
GabHLH201	Cotton_A_34469	KRSRAAEVHNLSERRRR	8	H	E	R	G-box	DRINEKMRALQELIPRCNKSDKASMLDEAIEYLKSLQLQVQ
GabHLH167	Cotton_A_35104	KATTVYTSHSQAEKRRR	6	H	E	R	G-box	DRINAQLSALRELIPMSHKMDKAALLKCAVEQVKDLKRKAA
GabHLH041	Cotton_A_35670	RAPLYAQDHVIAERKRR	6	H	E	R	G-box	EKLSQRFISLSALIPGLKKNDKASVLGDAIKYLKQLQERVG
GabHLH104	Cotton_A_35960	RTPSVAQDHIIAERKRR	6	H	E	R	G-box	EKLSQRFIALSAIVPGLKKMDKASVLGDAIKYVKQLQERVK
GabHLH019	Cotton_A_36552	TGKTTPSNHVEAERLRR	5	H	E	R	G-box	EKLNHRFYALRSVVPTVSKMDKASLLSDAVAYIKELRSKID
GabHLH154	Cotton_A_36849	RRGQATDSHSLAERVRR	6	H	E	R	G-box	GKINERLRCLQDIVPGCHRTMGMAVMLDEIINYVQSLQNQIE
GabHLH106	Cotton_A_37193	RRGQATNSHSLAERVRR	6	H	E	R	G-box	EKISERMKFLQDLVPGCSKVTGKAVMLDEIINYVQSLQRQVE
GabHLH186	Cotton_A_37514	EIENQRMTHIAVERNRR	5	H	E	R	G-box	RQMNEYLSVLRSLMPESYVQRGDQASIIGGAINFVKELEHCVQ
GabHLH076	Cotton_A_37582	RTPLHAQDHVLAERKRR	7	H	E	R	G-box	AKLSQSFISLSALIPGLKKTDKASVLGDAITYLKKLQDRVN
GabHLH118	Cotton_A_38636	GSCSRPGTKACREKLRR	6	K	E	R	G-box	EKLNERFLDLSSILEPGRPARTDKSAILDDAIRVLTQLRTDAQ
GabHLH077	Cotton_A_38874	RRGQATDSHSLAERVRR	6	H	E	R	G-box	EKISERMKYLQDLVPGCNKITGKAGMLDEIINYVQSLQRQVE
GabHLH187	Cotton_A_39383	KAMAASKSHSEAERRRR	7	H	E	R	G-box	ERINNHLAKLRSLLPSTTKTDKASLLAEVIQHVKELKRQTC
GabHLH107	Cotton_A_39529	SGRETLLNHVEAERQRR	5	H	E	R	G-box	EKLNHRFYALRAVVPNVSRMDKASLLSDAVAYINELKSKIE
GabHLH086	Cotton_A_40087	ADQSEHEMHIWTERERR	5	H	E	R	G-box	KKMRNMFSSLHALLPQLPAKADKSTVVDEAVTYIKNLQQTLQ
GabHLH194	Cotton_A_40771	KANSNRSKHSETEQRRR	7	H	E	R	G-box	SKINERFQTLRDIIPQNDQKRDKASFLLEVIEYIQFLQEKLQ
GabHLH153	Cotton_A_35957	MSHIAVERNRR	4	H	E	R	G-box	RQMNEHLKVLRSLTPCFYIKRGDQASVIGGVIEFIKELQQVLQ
GabHLH087	Cotton_A_41030	KVIAALKSHSEAERRRR	7	H	E	R	G-box	ERINAHLDTLRNLLPYREKVLHTTFFIYVRWII
b. GabHLH proteins predicted to have E-box-binding capacity but non-G-box.
Amino acid sequences of the bHLH domains of proteins predicted to retain the capacity to bind an E-box, based on the conservation of the residues E13 and R16, but lacking the amino acids K/H9 important for the recognition of a G-box.
GabHLH NO.	Gene Identifier	Basic Region	Basic amino acidsNO.	9-H/K	13-E	16-R	DNA-binding capacity	HLH Region
GabHLH198	Cotton_A_03562	ANDAKKIVRKEIERERR	7	R	E	R	E-box	QQMGKLYQKLRSLLPPESIKGKRAASDHMNEAVNYITYMKKRVG
GabHLH109	Cotton_A_03906	NNMSSRTDRKLIERNRR	6	R	E	R	E-box	NHMKALYSELNSLVPHYNSRESISLPDQLGEAANYIKRLQTNLE
GabHLH057	Cotton_A_04469	RCSSAKVERKIIEKNRR	7	R	E	R	E-box	NHMKNLYSMLNSLLPHQNSKEPLSLPDQVDEAVKYIKRLQTKLK
GabHLH141	Cotton_A_07409	RRGQATDGQSLAERVRR	5	Q	E	R	E-box	EKISERMKLLQDLVPGCNKVTGKALMLDEIINYVQSLQCQVE
GabHLH027	Cotton_A_09442	KKKGMPAKNLMAERRRR	8	N	E	R	E-box	KKLNDRLYMLRSVVPKISKMDRASILGDAIDYLKELLRKIN
GabHLH160	Cotton_A_14914	RCSSAKIERKIIEKNRR	7	R	E	R	E-box	NHMKNLYASLNSLLPHRNSKELLSLPDQIDEAVNYITSLKTRMN
GabHLH068	Cotton_A_15254	AGSKGQSKNLVAERKRR	6	N	E	R	E-box	KKLNERLYSLRSLGPNGFPVGGNGSVSRAQNQEVDTCADKTQQMEVQVE
GabHLH124	Cotton_A_17293	KLERQPSKNLMAERRRR	7	N	E	R	E-box	KRLNDRLLMLRSIVPKISKMDRTSILGDTIDYTKELLERIK
GabHLH161	Cotton_A_18661	NVASMRISRCLVERERR	5	R	E	R	E-box	KHMKSLFTKLSSLLPIQQTKMSVPEMVDQATAYVKELQGRLE
GabHLH195	Cotton_A_18709	KVIAALKSYSEAERRRR	6	Y	E	R	E-box	GRINAHLDTFRTLFPYREKVLLTTLFIYVRWII
GabHLH125	Cotton_A_19514	RLKGQPSKNLMAERRRR	7	N	E	R	E-box	KRLNDRLSMLRSIVPKISKMDRTSILVDTIDYTKELLERIK
GabHLH127	Cotton_A_20787	NNKEFKSKNLQAERRRR	7	N	E	R	E-box	QKLSDRLLTLRSLMNKATIIDDAITYIQELQKTSQ
GabHLH208	Cotton_A_22712	KRKGMPAKNLMAERRRR	8	N	E	R	E-box	KKLNDRLYMLRSVVPKISKMDRASILGDAIDYLKELLQRIN
GabHLH072	Cotton_A_23045	EKVNYHSKNLITERNRR	6	N	E	R	E-box	KKIKDGLFKLRALVPKISKMDITAILTDAIEYIGNLQEEEK
GabHLH210	Cotton_A_27326	AASSVAAKNIVSERNRR	4	N	E	R	E-box	KKLNERLFALRAVVPNISKMDKASIIKDAIDYIQELHDQEG
GabHLH151	Cotton_A_27862	MEGQQPSKNLMAERRRR	5	N	E	R	E-box	KRLNDRLSMLRSIVPKISKMDRTSILGDTIDYTKELLERIK
GabHLH084	Cotton_A_28479	KRKGLPAKNLMAERRRR	8	N	E	R	E-box	KKLNDRLYMLRSVVPKISKMDRASILGDAIEYLKELLQRIN
GabHLH132	Cotton_A_29754	SASLSNSSNILSERNRR	3	N	E	R	E-box	KKLNQRLFALRALVPNITKMDKASIIKDAIDYIQQLQEQEA
GabHLH006	Cotton_A_29902	RLEGQPSKNLMAERRRR	6	N	E	R	E-box	KRLNDRLSMLRSIVPKISKMDRTSILGDTIDYMKELLEKVN
GabHLH135	Cotton_A_32486	KSKADRSRTLILERRRR	8	T	E	R	E-box	GQMKEKLYALRSLVPNITKMDKKSIIGDAVLYVQDLQMQAK
GabHLH116	Cotton_A_36794	KPRVDRSRTLISERRRR	8	T	E	R	E-box	GRMKEKLYALRSLVPNITKMDKASIIGDAVLYVQDLQMQAK
GabHLH137	Cotton_A_38617	AKEKFHSKNLVMERNRR	7	N	E	R	E-box	KKINDQLFKLRALVPKISKMDRTAILTDAIEYIGDLLEEKK
GabHLH078	Cotton_A_39797	GQSNSKPDRKAIEKKRR	7	R	E	R	E-box	NDMKNLCFKLASLIPHHNFKPSKEIASQQDQLDLAAAYIKHLRERIE
GabHLH043	Cotton_A_39830	KLEGQPSKNLMAERRRR	6	N	E	R	E-box	KRLNDRLSMLRSIVPKISKMDRTSILGDTIDYMKELLERIN
GabHLH105	Cotton_A_36436	MDRKFIERNRR	5	R	E	R	E-box	IQMKALYSKLNSLVPHHSSREAISLPDQLDEATNYIKRLKANLE
GabHLH128	Cotton_A_21074	MNRNLIERERR	4	N	E	R	E-box	SNMRHLFSRLFSLLPPPTTRRSAIPDRLEQATVYINQIRTRLE
GabHLH129	Cotton_A_21075	MNRNLIERERR	4	N	E	R	E-box	SNMRHLFSRLFSLLPPPTTRRSAIPDRLEQATVYINQIRTRLE
c. Non E-box binders: proteins with a basic region, but not predicted to have E-box binding capacity.
The proteins listed in this table have a considerable basic region (first 17 positions) and might bind DNA, but do not contain both of the amino acids considered to be required to recognize and E-Box (E13 and R16) .
GhbHLH NO.	Gene Identifier	Basic Region	Basic NO.	9-H/K	13-E	16-R	DNA-binding capacity	HLH
GabHLH115	Cotton_A_24713	DDDKKKSMHRGIGRQRR	8	H	G	R	Non-E-box binding	QEIATLYASLRNLLPPKYIRGKCSISDEVDGAVSYIKYLQKRID
GabHLH010	Cotton_A_33275	RRRKITKKTRELGKLVP	8	T	G	V	Non-E-box binding	GGSKMNTAEMLQSAFKYIKYLQAQAG
GabHLH168	Cotton_A_37465	KKSRLESRACPPFKVRK	7	A	F	R	Non-E-box binding	EKLGDRIAALQHLVAPYGKTDTASVLMEAIGYIKFLQNQVE
GabHLH051	Cotton_A_27359	RRRKITKKTQELGKLVP	7	T	G	V	Non-E-box binding	GGTKMNTAEMLQAAFKYVKYLQAQLG
GabHLH214	Cotton_A_01593	HRSSTARSPCPTLKVRK	6	P	L	R	Non-E-box binding	EKLGDRVAALQKLVAPFGKTDTASVLTEAIGYIQFLHDQVE
GabHLH145	Cotton_A_07854	KSRLESRASCPPFKVRK	6	S	F	R	Non-E-box binding	EKLGDRIAALQQLVAPFGKTDTASVLMEAIGYIKFLQNQVE
GabHLH025	Cotton_A_08234	QYHAPKSRAAAIDRQRR	6	A	D	R	Non-E-box binding	LRIDESIKALQELLPSSSELLNMNNNNDNKNNSIEGTMEERGLGNALDDIIDYVKFLQLQVK
GabHLH121	Cotton_A_08659	NVKISKDPQSVAARHRR	6	Q	A	R	Non-E-box binding	ERISERIRILQRLVPGGTKMDTASMLDEAIHYVKFLKTQVQ
GabHLH094	Cotton_A_14902	NVKISKDPQSVAARHRR	6	Q	A	R	Non-E-box binding	ERISERIRILQRLVPGGTKMDTASMLDEAIHYVKFLKTQVR
GabHLH096	Cotton_A_20980	RSKVENPTTGGHAKVRK	6	T	A	R	Non-E-box binding	EKIGDRINALQQLVSPFGKTDTASVLHEAMGYIRFLHDQVQ
GabHLH113	Cotton_A_23759	ASKRQKSDLSISTKDRK	6	L	T	R	Non-E-box binding	DKVGERIVTLQQLVSPYGKTDTASVLLQAMEYIQFLHEQVK
GabHLH180	Cotton_A_24360	NVKISKDPQSVAARHRR	6	Q	A	R	Non-E-box binding	ERISERIRILQRLVPGGTKMDTASMLDEAIHYVKFLKKQVQ
GabHLH117	Cotton_A_37278	KRPRNEMPSLPAFKVRK	6	S	F	R	Non-E-box binding	EKMGDRISALQQLVSPFGKTDTASVLSEVIEYIKFLHEQIN
GabHLH046	Cotton_A_04392	GFTSLASKRQKATKEKK	6	R	T	K	Non-E-box binding	DQVSERIAALQQLVSPYGKTDTASVLLEAKGYIRFLHEQVK
GabHLH011	Cotton_A_03298	KSEPSKEPQSIAAKNRR	5	Q	A	R	Non-E-box binding	ERISERLKILQELVPNGSKVDLVTMLEKAISYVKFLQLQVK
GabHLH120	Cotton_A_04718	RPRIETPSPLPTFKVRK	5	P	F	R	Non-E-box binding	EKLGDRITALQQLVSPFGKTDTASVLHEAIEYIKFLHDQVN
GabHLH203	Cotton_A_10345	KTRVQPSATQSTFKVRK	5	T	F	R	Non-E-box binding	EKLGDRITALHQLVSPFGKTDTASVLLEAIGYIRFLQSQIE
GabHLH147	Cotton_A_11175	KPRVQPSATQSTLKVRK	5	T	L	R	Non-E-box binding	EKLGDRITSLHQLVSPFGKTDTASVLSEAIGYIRFLQSQIE
GabHLH205	Cotton_A_12235	KSGPSKDPQSIAAKNRR	5	Q	A	R	Non-E-box binding	ERISERLKILQELVPNGSKVDLVTMLEKAISYVKFLQLQVK
GabHLH080	Cotton_A_14191	KARVQTSSSQPPLKVRK	5	S	L	R	Non-E-box binding	EKLGDRITALHQLVSPFGKTDTASVLLEAIGYIRFLQSQIE
GabHLH093	Cotton_A_14845	SRGSATDPQSLYARKRR	5	Q	A	R	Non-E-box binding	ERINERLRILQHLVPNGTKVDISTMLEEAVHYVKFLQLQIK
GabHLH149	Cotton_A_17640	RPRIETPLPLPTFKVRK	5	P	F	R	Non-E-box binding	EKLGDRITALQQLVSPFGKTDTASVLHETIEYIKFLHDQVN
GabHLH095	Cotton_A_18878	KARVQPSATQSTFKVRK	5	T	F	R	Non-E-box binding	EKLGDRITALHQLVSPFGKTDTASVLLEAIGYIRFLQSQIE
GabHLH126	Cotton_A_20785	RPRLETPSPLPTFKVRK	5	P	F	R	Non-E-box binding	EKLGDRITALQQLVSPFGKTDTASVLHEAIEYIKFLHDQVN
GabHLH081	Cotton_A_21667	RPRNEAPSTMPAFKVRK	5	T	F	R	Non-E-box binding	EKMGDRITALQQLVSPFGKTDTASVLSEAIEYIKFLHAQVS
GabHLH097	Cotton_A_21720	SRGAATDPQSLYARKRR	5	Q	A	R	Non-E-box binding	ERINERLRILQNLVPNGTKVDISTMLEEAVQYVKFLQLQIK
GabHLH130	Cotton_A_23495	SRGSATDPQSLYARKRR	5	Q	A	R	Non-E-box binding	ERINERLRILQNLVPNGTKVDISTMLEEAVHYVKFLQLQIK
GabHLH196	Cotton_A_25051	NVRISDDPQSVAARHRR	5	Q	A	R	Non-E-box binding	ERISEKIRILKRLVPGGTKMDTASMLDEAIRYVKFLKRQIL
GabHLH133	Cotton_A_30335	SRGLRSRQSSGVSRIRD	5	S	S	R	Non-E-box binding	DQITDLVSKLQLLIPQLRRGRSHKVSASKVLQETCNYIRSLHREVE
GabHLH102	Cotton_A_34746	RPKLESPSPLPTFKVRK	5	P	F	R	Non-E-box binding	EKLGDRITALQQLVSPFGKTDTASVLHEAIEYIKFLHDQVN
GabHLH058	Cotton_A_06141	SSRRSRSRQSGASRITD	5	Q	S	T	Non-E-box binding	DQIIDLVSKLQQLIPELRGRRSDKVSASKVLQETCNYIRSLHREVD
GabHLH171	Cotton_A_09215	SRRSRSRQSASNSRITD	5	S	S	T	Non-E-box binding	DQINDLVSKLHQLLPEIRNSHSDKVSAAKVLQETCNYIRSLHREVD
GabHLH146	Cotton_A_09661	NLKKESSTTTRSKGELR	5	T	K	L	Non-E-box binding	VKVDGKRAADQKANTPRSKHSATEQRRRSKINDRQFQRLKGIIPNSDQKRDKASFLLEVIEYIQFLQEKVH
GabHLH083	Cotton_A_24786	SSRRSRSRQSSGSRITD	5	Q	S	T	Non-E-box binding	DQIYDLVSKLQQLLPEVRNRHSDKVSAAKVLQETCNYIRSLHREVD
GabHLH048	Cotton_A_08943	APPPPIIPHSELARKRR	5	H	A	R	Non-E-box binding	QKRSDKTRCLQKLMPWDKKMDMATMLQEAYKYIRFLQAQVS
d. GabHLH proteins predicted to be Non-DNA-binders
Amino acid sequences of the bHLH domains of the cotton proteins predicted to lack capacity to bind DNA, based on the absence of amino acid E13 and/or R16, and the presence of few basic residues in the first 17 positions.
GhbHLH NO.	Gene Identifier	Basic Region	Basic NO.	9-H/K	13-E	16-R	DNA-binding capacity	HLH
GabHLH169	Cotton_A_00932	EITEIKDFRLNMPVRRS	4	R	P	R	Non-DNA binding	QKLSDKITALQKLVSPYGKTDTASVLQEASLYIKLLQEQIQ
GabHLH156	Cotton_A_03457	AVKLSTDPQSVAARERR	4	Q	A	R	Non-DNA binding	HRISDRFKILQSMVPGGTKMDTVSMLDEAIHYVKFLKTQIW
GabHLH111	Cotton_A_17491	NVRISTDPQTVAARQRR	4	Q	A	R	Non-DNA binding	ERISERIRVLQKLVPGGSKMDTASMLDEAANYLKFLRSQVK
GabHLH009	Cotton_A_31550	NVRISTDPQTVAARQRR	4	Q	A	R	Non-DNA binding	ERISERIRVLQRLVPGGNKMDTASMLDEAANYLKFLRSQVK
GabHLH054	Cotton_A_01907	VLKKESSTTTHNIGELR	4	T	I	L	Non-DNA binding	VKVDGKRVPDQKANTPRFQMLRDIIPNSDQKRDKASFLLEVIEYIQFLQERVH
GabHLH209	Cotton_A_19428	RRSSSRQSSGGVSRISD	4	S	S	S	Non-DNA binding	DQIIALVSKLRHLLPEIRDNRSDKVSASKVLQETCNYIRSLHKEVE
GabHLH103	Cotton_A_35715	SGRRSRSKQSSVSSITD	4	Q	S	T	Non-DNA binding	NQITDLVSKLQHLIPELRRRRFDKVSTSKVLQETCNYIRSLHREVE
GabHLH112	Cotton_A_23093	VSRLKSQLSFTRQDSLS	3	S	Q	L	Non-DNA binding	QISEVSENLVDGVSSNSNHQNPAHSFAAAGFGMDSWDNTN
GabHLH155	Cotton_A_40026	SSGRSNERSSGSRSNES	3	S	R	E	Non-DNA binding	EDFSLRLRELLSTNKKKKRNAAKLLDETCNHIKKLNGEVD
GabHLH162	Cotton_A_24931	CTIPAKLLLQLTSAFRE	2	L	S	R	Non-DNA binding	RGLCDRNGKFFFKDHLHKSNVPVLAIAGDQDLICPPEAVEETVKLLPRNLVTYK
GabHLH206	Cotton_A_32765	AFLSLILILSIILIVRR	2	L	L	R	Non-DNA binding	EKISERMKLLQNLVPGCNKVTGKALMLDEIINYVQSLQRQVE
GabHLH021	Cotton_A_01078	RSASRPPTPSGLMTPIA	2	P	M	I	Non-DNA binding	EMGNKSMGPFSSENAGFGENRPSNYSSGLPVTSWDDSM
GabHLH012	Cotton_A_06817	NGEPTSSGRLYNHISFS	2	R	H	F	Non-DNA binding	SAPMPQIAQVENEDLASNGNGRNGMNFIPNLMTDSR
GabHLH143	Cotton_A_07788	LSPSSSSNRLKNQISFS	2	R	Q	F	Non-DNA binding	SRLPSSLGILSQISEVVDDAKLETGCQYGSWNDSA
GabHLH004	Cotton_A_15348	GELSPSSNRLKNQISFS	2	R	Q	F	Non-DNA binding	SRQPSSLGILSQISEIENENLGANSFDGGKPEYQCGSWNESA
GabHLH088	Cotton_A_02794	YTDDEVTSAVHSPCTMT	1	A	P	M	Non-DNA binding	AHPEQLEGGGTESVASSIGPTKKRKLLDDGNDYLPLLTDAAS
GabHLH188	Cotton_A_23641	TEDEEVTSTGHSPSTMT	1	T	P	M	Non-DNA binding	AHCEQFEGGAEGVASSSGLTKKRKLLDGSNDYTPLLMDNTS
GabHLH042	Cotton_A_39434	AGGCSVPEVLPATANSR	1	V	T	S	Non-DNA binding	DMIGEIENRSTHLLAIKTDVETQGDFIRFLIKEVENAAFTDIEDVVPFVKWLDDELS
GabHLH185	Cotton_A_36525	NNPAAASDAYFSNFGVA	0	A	N	V	Non-DNA binding	ANYDYLSPTMDVSPSSKRASELDTQFPPTKFHSQLKGEPSD
GabHLH163	Cotton_A_29014	MSSRRWRESSRTNISE	4	S	T	S	Non-DNA binding	EQITQLLSTLRQLLPEIPHSHSHKASSAAKVLEQTCNYIKTLHREVD
GabHLH197	Cotton_A_27959	MSGRRSGSGVSSISD	2	G	S	S	Non-DNA binding	DQITHLVSKLQQLIPELCARRSHKASASKVLQETCDYIRNLHKEVE
GabHLH172	Cotton_A_09216	MSRQRETSSNKITD	3	S	N	T	Non-DNA binding	DELNALILSLQTLLPQLDQSRHGRVSAAKVLNEICSYIRRLQNEVD
GabHLH150	Cotton_A_27088	RQSTAGVSRISD	2	R	S	S	Non-DNA binding	DQIIELVSKLRQLLPEIRDRRSDKVSASKVLQETCNYIRSLHREVD
GabHLH074	Cotton_A_27688	MSGASNKITD	1	S	N	D	Non-DNA binding	DELNALILRLGTLLPQLNHGRHGRASPSTTKILKETCSYIRRLQKEVD
GabHLH182	Cotton_A_27791	MPVRRS	2	×	×	×	Non-DNA binding	HKLSDKITALQKLVSPYGKADIASVLEEASLYIKLLHQHIQ
×: representing no corresponding region or amimo acids

## Sheet: GrbHLH
Table S2. GhbHLH proteins predicted to have DNA-binding capacity.
a. GrbHLH proteins predicted to have G-box-binding capacity.
Amino acid sequences of the bHLH domains of the proteins identified in this study which are predicted to bind G-boxes based on the amino acids located in positions 9-13-16 (K/H-E-R). Proteins are listed according to bHLH number and gene identifier number are also provided to identify them. Amimo acids in the basic and HLH regions are listed in the table.
GrbHLH NO.	Gene Identifier	Basic Region	Basic amino acidsNO.	9-H/K	13-E	16-R	DNA-binding capacity	HLH
GrbHLH002	Gorai.001G012400.1	GPTSNQLHHMMSERKRR	6	H	E	R	G-box binding	EKLNESFVALRSLLPSGTKRDKASVLTTAREYLVSLKAQIM
GrbHLH003	Gorai.001G017900.1	RRGQATDPHSIAERLRR	6	H	E	R	G-box binding	EKIAERMKNLQELVPNSNKTDKASMLDSIIEYVKFLQLQVK
GrbHLH005	Gorai.001G054900.1	RRGQATDSHSLAERVRR	6	H	E	R	G-box binding	KKISERMEKLQRLVPGCDKITGKALILDEIINYVQSLESQVE
GrbHLH006	Gorai.001G074900.1	RRGQATDSHSLAERVRR	6	H	E	R	G-box binding	GKINERLRCLQDIVPGCYKTMGMALMLDEIINYVQSLQNQVE
GrbHLH007	Gorai.001G078500.1	RRSRAAATHNLSERKRR	8	H	E	R	G-box binding	DRINQKMKALQKLVPNASKTDKASMLDEVIEYLKQLQAQVQ
GrbHLH009	Gorai.001G103300.1	RRGQATDSHSLAERVRR	6	H	E	R	G-box binding	EKISERMKLLQNLVPGCNKVTGKALMLDEIINYVQSLQRQVE
GrbHLH010	Gorai.001G148300.1	KRKRKTEVHNLSERRRR	10	H	E	R	G-box binding	DKINKKMRALKELIPNCNKVDKASMLDEAIEYLKTLQLQVQ
GrbHLH011	Gorai.001G151700.1	LGRETPLNHVEAERQRR	5	H	E	R	G-box binding	EKLNHRFYALRAVVPNVSRMDKASLLSDAVSYINELKAKIE
GrbHLH012	Gorai.001G183400.1	KRSRAAEVHNLSERRRR	8	H	E	R	G-box binding	DRINEKMRALQELIPRCNKSDKASMLDEAIEYLKSLQLQVQ
GrbHLH014	Gorai.001G197500.1	KANSNRSKHSETEQRRR	7	H	E	R	G-box binding	SKINERFQTLRDIIPQNDQKRDKASFLLEVIEYIQFLQEKLQ
GrbHLH016	Gorai.001G230000.1	RRGEATDSHSLAERVRR	6	H	E	R	G-box binding	EKISERMKLLQDLVPGCNKVIGKAVMLDEIIKYVQSLQRQVE
GrbHLH017	Gorai.001G234900.1	KRSRAAEVHNLSERRRR	8	H	E	R	G-box binding	DRINEKMRALQELIPRCNKSDKASMLDEAIEYLKSLQLQVQ
GrbHLH018	Gorai.001G242500.1	RRGQATDPHSIAERLRR	6	H	E	R	G-box binding	ERIAERIRGLQELVPSVNKTDRAAMLDEIVDYVKFLRLQVK
GrbHLH021	Gorai.002G016500.1	ESCGGSGSKAWREKLRR	5	K	E	R	G-box binding	DRLNDRFLELGAVLEPERPMKADKVAILSDAVRMVRQLRSEAQ
GrbHLH023	Gorai.002G081900.1	ESCNASSSKACREKLRR	5	K	E	R	G-box binding	DRLNDKFMELGSILEPGRPPKTDKSAILIDAVRMVTQLRGEAQ
GrbHLH026	Gorai.002G135000.1	GDQSEHEMHIWTERERR	5	H	E	R	G-box binding	KKMRNMFSSLHALLPQLPAKADKSTIVDEAVTYIKNLQQTLQ
GrbHLH028	Gorai.002G211500.1	LGISQTQDHIMAERKRR	5	H	E	R	G-box binding	EKLSQRFIALSAIVPGLKKMDKASVLGDAIKYLKQLQEKVK
GrbHLH030	Gorai.002G229100.1	RRGQATDSHSLAERARR	6	H	E	R	G-box binding	EKINARMKLLQELVPGCNKISGTALVLDEIINHVQSLQRQVE
GrbHLH031	Gorai.003G009400.1	PIAARKVQKADREKLRR	7	K	E	R	G-box binding	DRLNEQFLELGNTLGNVYPDRPKNDKATILVGAIQMLEDLTAEVK
GrbHLH034	Gorai.003G034600.1	RTPLHAQDHVIAERKRR	7	H	E	R	G-box binding	EKLSQRFISLSALIPGLKKTDKASVLGDAIKYMKQLQEKVA
GrbHLH035	Gorai.003G034700.1	RSPSHAQDHIMAERKRR	7	H	E	R	G-box binding	EKLNQRFIALSAIVPGLKKMDKASVLGDAIKYVKQLQERLK
GrbHLH037	Gorai.003G041800.1	EIENQRMIHIAVERNRR	5	H	E	R	G-box binding	RQMNDYLAVLRTMMPNSYVQRGDQASIIGGAINFVKVLEQILQ
GrbHLH040	Gorai.003G099500.1	RRSRASAIHNLSERRRR	8	H	E	R	G-box binding	HRIKQKMNTLQKLVPNASKTDKASMLDEVIEYLKQLQTQVE
GrbHLH042	Gorai.003G182100.1	NGREEPLNHVEAERQRR	5	H	E	R	G-box binding	EKLNQRFYALRAVVPNVSKMDKASLLGDAISYINELKIKLQ
GrbHLH045	Gorai.004G075200.1	RRGQATDPHSIAERLRR	6	H	E	R	G-box binding	ERITERIRALQELVPSVNKTDRAVMLDEIVDYVKFLRLQVK
GrbHLH046	Gorai.004G129600.1	TGKTTPSNHVEAERLRR	5	H	E	R	G-box binding	EKLNHRFYALRSVVPTVSKMDKASLLSDAVAYIKELRSQID
GrbHLH047	Gorai.004G149500.1	SGRETLLNHVEAERQRR	5	H	E	R	G-box binding	EKLNHRFYALRAVVPNVSRMDKASLLSDAVAYINELKSKIE
GrbHLH049	Gorai.004G184800.1	NGREEPLNHVEAERQRR	5	H	E	R	G-box binding	EKLNQKFYALRAVVPNVSKMDKASLLGDAISYINELKSKLQ
GrbHLH050	Gorai.004G212200.1	EADEICGNHVLSERKRR	5	H	E	R	G-box binding	EKINERLMMLKSLVPANNKADKVSILDVTIEYLQALERRVA
GrbHLH052	Gorai.004G215900.1	PNEDLSANHVLAERRRR	5	H	E	R	G-box binding	EKLNERFIILRSLVPFVTKMDKASILGDTIEYVKQLRKKIQ
GrbHLH053	Gorai.004G218900.1	RRGQATDPHSIAERLRR	6	H	E	R	G-box binding	ERIAERIRALQELVPSVNKTDRAVMLDEIVDYVKFLRLQVK
GrbHLH054	Gorai.004G243100.1	EIENQRMTHIAVERNRR	5	H	E	R	G-box binding	KQMNDYLSVLRSLMPESYVQRGDQASIIGGAINFVKELEHRLQ
GrbHLH056	Gorai.005G022400.1	RRGQATDSHSLAERVRR	6	H	E	R	G-box binding	EKISERMKFLQDLVPGCNKVTGKAVMLDEIINYVQSLQRQVE
GrbHLH057	Gorai.005G046700.1	KQKQRCLKHTMNERTRR	8	H	E	R	G-box binding	EKQKKCYFALYSMLPLGTKNDKNSIVQTATMRVRELEMERE
GrbHLH058	Gorai.005G094800.1	ELENQRMTHIAVERNRR	5	H	E	R	G-box binding	KQMNQYLAALRSLMPPSYVQRGDQASIIGGAIDFVKELEQLLQ
GrbHLH061	Gorai.005G148300.1	RRGQATNSHSLAERVRR	6	H	E	R	G-box binding	EKISERMKFLQDLVPGCSKVTGKAVMLDEIINYVQSLQRQVE
GrbHLH063	Gorai.005G188700.1	RRGQATDSHSLAERARR	6	H	E	R	G-box binding	EKISERMKILQDLVPGCNKVIGKALVLDEIINYIQSLQRQVE
GrbHLH067	Gorai.005G244200.1	RRGQATDSHSLAERVRK	6	H	E	R	G-box binding	EKISERLKYLQNLVPRCNKITGKAGMLDEIINYVQSLQRQVE
GrbHLH068	Gorai.005G252200.1	CVTARKLQKADREKSRR	7	K	E	R	G-box binding	DRLNEHFLELGNALDPDRPKNDKATILTDTIQLLKDLTSQVT
GrbHLH069	Gorai.006G008800.1	RQSRAAEVHNLSERRRR	7	H	E	R	G-box binding	DRINEKMRALQELIPHCNKTDKASMLDEAIEYLKSLQLQLQ
GrbHLH073	Gorai.006G060400.1	RRGQATDSHSLAERVRR	6	H	E	R	G-box binding	GKINERLRCLQDIVPGCHRTMGMAVMLDEIINYVQSLQNQIE
GrbHLH076	Gorai.006G120300.1	PCVVKKLNHNASERHRR	7	H	E	R	G-box binding	KTVNSLFSSLRSLLPLADQMKKVSIPATVSEAVKYIP
GrbHLH079	Gorai.006G194500.1	RRGEATDSHSLAERVRR	6	H	E	R	G-box binding	GKINERLRCLQDIVPGCYKTMGMAVMLDEIINYVQSLQNQVE
GrbHLH080	Gorai.006G196500.1	ADDKKKSMHRDIERQRR	8	H	E	R	G-box binding	QEMSTLYASLRTLLPLEYIKGKRAISDHMNGAVSYVK
GrbHLH081	Gorai.006G216700.1	NGREEPLNHVEAERQRR	5	H	E	R	G-box binding	EKLNQKFYALRAVVPNVSKMDKASLLGDAISYINELRTKVQ
GrbHLH082	Gorai.006G217200.1	EAETQRMTHIAVERNRR	5	H	E	R	G-box binding	KQMNEHLTVLRSLMPESYVQRGDQASIVGGAIEFVKELEHLLQ
GrbHLH083	Gorai.006G225700.1	RRGQATDGHSLAERVRR	6	H	E	R	G-box binding	EKISERMKLLQDLVPGCNKVTGKALMLDEIINYVQSLQRQVE
GrbHLH084	Gorai.006G246400.1	GEKERCFRHMMNERIRR	7	H	E	R	G-box binding	EKQKRSYSALHSMLPLGTKNDKNSIVQTATKRVQELEWLKK
GrbHLH085	Gorai.006G269200.1	KANTSRSKHSATEQRRR	7	H	E	R	G-box binding	SKINDRFQRLRGIIPNSDQKKDKASFLLEVIEYIQFLQEKVH
GrbHLH086	Gorai.007G005700.1	RRGQATNSHCVAERVRR	6	H	E	R	G-box binding	GKINERLRSLQDIVPGCYRNMGMAVMLDEIINYVQFLQNQIE
GrbHLH087	Gorai.007G023500.1	EADELCKSHVLSERRRR	6	H	E	R	G-box binding	EKINERLMILKSLVPTNSKADKVSILDDTIEYLQDLERRVE
GrbHLH088	Gorai.007G034400.1	RRGQATDSHSLAERARR	6	H	E	R	G-box binding	ERISERMKILQDLVPGCNKVIGKALVLDEIINYIQSLQQQVE
GrbHLH092	Gorai.007G040600.1	KANTPRSKHSATEQRRR	7	H	E	R	G-box binding	SKINNRFQMLRDIIPNSDQKRDKASFLLEVIEYIQFLQERVH
GrbHLH093	Gorai.007G044400.1	RRGQATDSHSLAERVRR	6	H	E	R	G-box binding	EKISERMKTLQRLVPGCDKVTGKALMLDEIINYVQSLQNQVE
GrbHLH095	Gorai.007G057800.1	RVPLLAQEHVIAERKRR	6	H	E	R	G-box binding	ERISQSFLSLAALIPGLKKKDKNSVLGDAIEYLKQLQERKA
GrbHLH096	Gorai.007G059100.1	ANIANALKHKTAERHRR	7	H	E	R	G-box binding	KRISRQFDMLRTILPNLIKMDKASVLGETVRQVRELKNRVK
GrbHLH098	Gorai.007G088300.1	KRSRAAAIHNQSERKRR	8	H	E	R	G-box binding	DKINQRMKTLQKLVPNSSKTDKASMLDEVIEYLKQLQAQVQ
GrbHLH099	Gorai.007G099300.1	ENNIDATGHVLPEKRRE	4	H	E	R	G-box binding	EEKFRVLRSIVPFIDEIDKESILKDTIKYLKELEARIE
GrbHLH100	Gorai.007G109300.1	NGREEPLNHVEAERQRR	5	H	E	R	G-box binding	EKLNQRFYALRAVVPNISKMDKASLLGDAIAYINELQAKLK
GrbHLH101	Gorai.007G111800.1	LGRETPLNHVEAERQRR	5	H	E	R	G-box binding	EKLNHRFYALRAVVPNVSRMDKASLLSDAVSYITDLKAKID
GrbHLH102	Gorai.007G113200.1	EVESQRMTHIAVERNRR	5	H	E	R	G-box binding	RQMNDYLNSLRSLMPPCYIQRGDQASIIAGAIDFVKELEQLLQ
GrbHLH103	Gorai.007G113300.1	EVESQRMTHIAVERNRR	5	H	E	R	G-box binding	RQMNDYLNSLRSLMPPCYIQRGDQASIIAGAIDFVKELEQLLQ
GrbHLH104	Gorai.007G118100.1	KRKRKSELHKLCERRRR	11	H	E	R	G-box binding	DKINEKMRALQELIPNCNKVDKASMLDEAIDYLKTLQLQVQ
GrbHLH106	Gorai.007G136400.1	PQEELSANHVLAERRRR	5	H	E	R	G-box binding	EKLNERFIILRSLVPFVTKMDKASILGDTIEYVKQLRKKIQ
GrbHLH107	Gorai.007G141800.1	RRGQATDPHSIAERLRR	6	H	E	R	G-box binding	ERIAERIRALQELVPSVNKTDRAAMLDEIVDYVKFLRLQVK
GrbHLH108	Gorai.007G143800.1	NGREEPLNHVEAERQRR	5	H	E	R	G-box binding	EKLNQRFYALRAVVPNISKMDKASLLGDAITYITDLQMKIR
GrbHLH109	Gorai.007G151900.1	KRSRAAEVHNLSERRRR	8	H	E	R	G-box binding	DRINEKMRALQELIPRCNKSDKASMLDDAIDYLKSLQMQVQ
GrbHLH110	Gorai.007G157700.1	RRGQATDSHSLAERVRR	6	H	E	R	G-box binding	EKISERMKLLQNLVPGCNKVTGKALMLDEIINYVQSLQRQVE
GrbHLH111	Gorai.007G194400.1	PIAARKVQKADREKLRR	7	K	E	R	G-box binding	DKLNEQFVELGNMLDPDRPKNDKVTILVDTTQMLKDLTVEVN
GrbHLH113	Gorai.007G214800.1	KRSRAAEVHNLSEKRRR	8	H	E	R	G-box binding	SRINEKMKALQNLIPNSNKTDKASMLDEAIEYLKQLQLQVQ
GrbHLH114	Gorai.007G228900.1	RTPSVAQDHIIAERKRR	6	H	E	R	G-box binding	EKLSQRFIALSAIVPGLKKMDKASVLGDAIKYVKQLQERVK
GrbHLH115	Gorai.007G229000.1	RAPLYAQDHVIAERKRR	6	H	E	R	G-box binding	EKLSQRFISLSALIPGLKKNDKASVLGDAIKYLKQLQERVG
GrbHLH119	Gorai.007G277200.1	RRGQATDPHSIAERLRR	6	H	E	R	G-box binding	ERIAERMKALQELVPSCNKTDRAAMLDEIVDYVKFLRLQVK
GrbHLH120	Gorai.007G294800.1	EIENQRMTHIAVERNRR	5	H	E	R	G-box binding	RQMNEYLSVLRSLMPESYVQRGDQASIIGGAINFVKELEHCVQ
GrbHLH121	Gorai.007G309400.1	KRSRAAEVHNLSERRRR	8	H	E	R	G-box binding	DRINEKMRALQELIPNCNKVDKASMLDEAIDYLKTLQLQVQ
GrbHLH122	Gorai.007G314800.1	ESCNVSSSKACREKLRR	5	K	E	R	G-box binding	DKLNEKFMELSSILEPEKPPKTDKAAILVDAVRMVTQLRGEAQ
GrbHLH123	Gorai.007G352300.1	KALAALKNHKEAEKRRR	8	H	E	R	G-box binding	ERINSHLNRLRALLPCNSKTDKASLLAKVVQRVKELKEQAL
GrbHLH124	Gorai.007G353000.1	TTVEKKLNHNASECVRR	5	H	E	R	G-box binding	RKMNDLYSSLRSMLPPSEQTKRLSIPATVSRMLKYIP
GrbHLH125	Gorai.007G361700.1	RRGQATDSHSLAERARR	6	H	E	R	G-box binding	EKINARMKLLQELVPGCNKISGTALVLDEIINHVQSLQRQVE
GrbHLH126	Gorai.008G029300.1	RRGQATDSHSLAERVRR	6	H	E	R	G-box binding	EKISERMKYLQDLVPGCNKITGKAGMLDEIINYVQSLQRQVE
GrbHLH128	Gorai.008G053100.1	RRGQATDSHSLAERARR	6	H	E	R	G-box binding	EKISERMKILQDLVPGCNKVIGKALVLDEIINYIQSLQRQVE
GrbHLH129	Gorai.008G055400.1	RRGQATDSHSLAERVRR	6	H	E	R	G-box binding	EKINEKMRCLQDLVPGCHKTMGMAVMLEEIINYVHSLQNQVE
GrbHLH130	Gorai.008G067500.1	RRGQATDSHSLAERARR	6	H	E	R	G-box binding	EKISKKMKCLQDLVPGCNKVTGKAGMLDEIINYVQSLQRQVE
GrbHLH131	Gorai.008G077300.1	KRNRAAEVHNLSEKRRR	8	H	E	R	G-box binding	SRINEKMKALQNLVPNANKTDKASMLDEVIEYLKHLQLQVR
GrbHLH132	Gorai.008G087600.1	RIPLHAQDHVLAERKRR	7	H	E	R	G-box binding	EKLSQSFISLSALIPGLKKTDKASILGDAITYLKKLQDRVN
GrbHLH133	Gorai.008G106900.1	KRSRAAAIHNQSERKRR	8	H	E	R	G-box binding	DKINQRMKTLQKLVPNSSKGNNLTEGYVDRCGDNHLLPHKYPFMTDKASMLDEVIEYLKQLQAQVQ
GrbHLH134	Gorai.008G128800.1	LRRDTPVNHVEAERQRR	6	H	E	R	G-box binding	EKLNHRFYALRAAVPNVSRMDKASLLSDAVTYITELKSKIK
GrbHLH137	Gorai.008G175100.1	KAKAIRSKHSVTEQRRR	8	H	E	R	G-box binding	SKINERFQILRDRIPNTDQKRDTASFLLEEKVK
GrbHLH139	Gorai.008G186700.1	KALAASKSHSEAERRRR	7	H	E	R	G-box binding	ERINNHLAKLRSLLPSTTKTDKASLLAEVIQHVKELKRQTS
GrbHLH141	Gorai.008G209900.1	RRGQATDSHSIAERVRR	6	H	E	R	G-box binding	KKISERMKILQCLVPGCEKVTGKALMLDEIINYVQSLQNQVE
GrbHLH142	Gorai.008G225800.1	EAETQRMTHIAVERNRR	5	H	E	R	G-box binding	KQMNEHLAVLRSLMPESYVQRGDQASIVGGAIEFVKELEHLLQ
GrbHLH143	Gorai.008G226300.1	NGREEPLNHVEAERQRR	5	H	E	R	G-box binding	EKLNQRFYALRAVVPNVSKMDKASLLGDAISYINELSTKVQ
GrbHLH144	Gorai.008G259000.1	NGKESPINHVEAERQRR	5	H	E	R	G-box binding	ERLNHRFYALRSVVPNVSKMDKASLLSDAVAYIKELRSKID
GrbHLH145	Gorai.008G270700.1	TDGPQRMSHITVERNRR	5	H	E	R	G-box binding	KQMNEHLSVLRSLMPCFYVKRGDQASIIGGVVDYINELQQVLQ
GrbHLH146	Gorai.008G282300.1	NGEKKKLMHRDVERQRR	8	H	E	R	G-box binding	QEMATLYASLRNLLPLEYTKGKRAISDHMNGTVMYIK
GrbHLH147	Gorai.008G282400.1	DKYKKQKLHREIERQRR	9	H	E	R	G-box binding	QDMASLYASLRSLLPGEYIKGKRSMSDHMNEAVNYIK
GrbHLH150	Gorai.009G031900.1	APTVHQLHHMLSERKRR	7	H	E	R	G-box binding	EKLNESFDALRSLLPPGTKKDRVSVLASTREYLTSLKSQIV
GrbHLH151	Gorai.009G038500.1	RRGQATDPHSIAERLRR	6	H	E	R	G-box binding	EKIAERMKNLQELVPNSNKTDKASILDEIIGYVKFLQLQVK
GrbHLH152	Gorai.009G055200.1	RRGQATDPHSIAERLRR	6	H	E	R	G-box binding	ERIAERMKALQELVPNANKTDKASMLDEIIDYVKFLQLQVK
GrbHLH154	Gorai.009G073100.1	PCIVKKLNHNASERDRR	6	H	E	R	G-box binding	KKVNNMYSSLRSLLPVADQTKKLSFPATVSHALKYIP
GrbHLH156	Gorai.009G163400.1	KIIAALKNHSEAERRRR	7	H	E	R	G-box binding	ERINAHLDTLRTLLPCRQKMDKATLLGEVIKQLKELKKNAT
GrbHLH159	Gorai.009G176000.1	GSSSASGSKACREKMRR	5	K	E	R	G-box binding	DKLNDRFLELGSILEPGRSSKVDKAVILVDAARMVTQLRDEAQ
GrbHLH162	Gorai.009G213800.1	KRSRAAEVHNLSEKRRR	8	H	E	R	G-box binding	SRINEKMKALQNLIPNSNKTDKASMLDEAIEYLKQLQLQVQ
GrbHLH165	Gorai.009G230000.1	KTMEACKSHKEAERRRR	8	H	E	R	G-box binding	QRINAHFSTLRSVLPNTTKTDKASLLAEVVHHVRELKRQVE
GrbHLH166	Gorai.009G233000.1	ELENQRMTHIAVERNRR	5	H	E	R	G-box binding	KQMNEYLAAIRSLMPASYVQRGDQASIIGGAINFVKELEQLLQ
GrbHLH169	Gorai.009G327300.1	KANAIRSKHSVTEQRRR	7	H	E	R	G-box binding	SKINERFQVLRDIIPNTDQKRDTASFLLEVIEYVQYLQEKVK
GrbHLH175	Gorai.010G028200.1	RRGQATNSHSLAERVRR	6	H	E	R	G-box binding	EKISERMKLLQELVPGCNKITGKAVMLDEIINYVQSLQQQVE
GrbHLH181	Gorai.010G112200.1	RRGQATDPHSIAERLRR	6	H	E	R	G-box binding	VRIAERMKALQELVPNANKTDKASMLDEIIDYVKFLQLQVK
GrbHLH184	Gorai.010G191800.1	DKAGKTTKHFATERERR	7	H	E	R	G-box binding	VHLNDKYQALRTMVPSPTKNDRASIVGDAIDYIKELLGTVR
GrbHLH185	Gorai.010G191900.1	DKAGKTTKHFATERERR	7	H	E	R	G-box binding	VHLNDKYQALRTMVPSPTKNDRASIVDDAIKYIKELLGTVR
GrbHLH189	Gorai.011G034000.1	KVIAALKSHSEAERRRR	7	H	E	R	G-box binding	ERINAHLDTLRTLLPYREKMDKATLLGEVVRQVKELKKAAT
GrbHLH192	Gorai.011G110900.1	EIEHQRMTHIAVERNRR	6	H	E	R	G-box binding	KQMSDYLGLLKSMMPTSYVQRGDQASIIGGAINFVKELEQFLQ
GrbHLH197	Gorai.011G150200.1	RRGQATDSHSLAERVRR	6	H	E	R	G-box binding	EKISERMKFLQDLVPGCNKVTGKALMLDEIINYVQSLQRQVE
GrbHLH198	Gorai.011G159100.1	EVESQRMTHIAVERNRR	5	H	E	R	G-box binding	KQMNEHLRVLRSLMPGSYVQRGDQASIIGGAIEFVRELEQLLQ
GrbHLH199	Gorai.011G172500.1	GSCSRPGTKACREKLRR	6	K	E	R	G-box binding	EKLNERFLDLSSTLEPGRPARTDKSAILDDAIRVLTQLRTDAQ
GrbHLH200	Gorai.011G226600.1	DDDKKKSMHRVIERQRR	8	H	E	R	G-box binding	QEMANLYASLRNLLPPNYIRGKRSISDQVDGAVSYIM
GrbHLH202	Gorai.011G292100.1	KATVASKSHSEAEKRRR	7	H	E	R	G-box binding	DRINSQLTALRKLIPKSNKMDKAALLGSAIEQVKDLKRKAT
GrbHLH203	Gorai.012G031100.1	RRGQATDRHSLAERVRR	7	H	E	R	G-box binding	EKISERMKYLQDLVPGCNKITGKASMLDEIINYVQSLQRKVE
GrbHLH205	Gorai.012G078100.1	TATTVYTSHSQAEKRRR	5	H	E	R	G-box binding	DRINAQLSALRELIPMSHKMDKAALLKSAVEQVKDLKRKAA
GrbHLH206	Gorai.012G081100.1	DKAGKTTKHFATERERR	7	H	E	R	G-box binding	VHLNDKFQALRTMVPSPTKNDRASIVGDAIDYIKELLRTVR
GrbHLH208	Gorai.012G124100.1	KQKRRGKLHTISERRRR	10	H	E	R	G-box binding	ERIRGKIQALQELMPNCNKWDKASILDDAINCIKSLKVQVE
GrbHLH210	Gorai.012G161900.1	NRISQSKDHIMAERKRR	7	H	E	R	G-box binding	EKLSEKFIALSALVPGLKKMDKATVLGDAIKYMKQLQEKVK
GrbHLH213	Gorai.013G036400.1	RRGQATDSHSLAERVRR	6	H	E	R	G-box binding	EKISERMKYLQDLVPGCNKITGKAGMLDEIINYVQSLQRQVE
GrbHLH214	Gorai.013G038100.1	GTTMKKQEHNAKERIRR	7	H	E	R	G-box binding	MKLHAAYLALGALLPSDSTGSKKRKSTALIIDRAVEYIPELEKEIE
GrbHLH215	Gorai.013G045100.1	GGESDHEMHIWTERERR	5	H	E	R	G-box binding	KKMRNMFSNLHALLPHLSPKADKSTIVDEAVKHIQTLEKTLQ
GrbHLH217	Gorai.013G079600.1	KAMAASKSHSEAERRRR	7	H	E	R	G-box binding	ERINNHLAKLRSLLPSTTKVRLAVVPRRRESKQRKGLSIDMIKRNQGAVPWKFLAGSSTKLTRKPKTDKASLLAEVIQHVKELKRQTC
GrbHLH219	Gorai.013G098000.1	KANAIRSKHSVTEQRRR	7	H	E	R	G-box binding	SKINERFQRLRDLIPNTDQKRDTASFLLEVIEYVQYLQEKVQ
GrbHLH220	Gorai.013G098600.1	RRGQATNSHSLAERVRR	6	H	E	R	G-box binding	EKISERMKFLQDLVPGCNKVTGKAVMLDEIINYVQSLQRQVE
GrbHLH222	Gorai.013G164100.1	ESCNPSSSKACREKLRR	5	K	E	R	G-box binding	DRLNDKFMELGAILEPGRPPKTDKSAILVDAVRMVTQLRDEAQ
GrbHLH223	Gorai.013G204300.1	EMENQRMTHITVERNRR	5	H	E	R	G-box binding	KQMNQYLSLLRSLMPPSYAQRGDQASIIGGAINFVKELEQRLQ
GrbHLH091	Gorai.007G036700.1	GKVPKRVHKAEREKLKR	9	K	E	K	G-box binding	EHLNELFLDLANALDPNQPNNGKASILCEATRLLKELFGQIE
GrbHLH072	Gorai.006G054300.1	MSHIAVERNRR	4	H	E	R	G-box binding	RQMNEHLKVLRSLTPCFYIKRGDQASVIGGVIEFIKELQQVLQ
b. GrbHLH proteins predicted to have E-box-binding capacity but non-G-box.
Amino acid sequences of the bHLH domains of proteins predicted to retain the capacity to bind an E-box, based on the conservation of the residues E13 and R16, but lacking the amino acids K/H9 important for the recognition of a G-box.
GrbHLH NO.	Gene Identifier	Basic Region	Basic amino acidsNO.	9-H/K	13-E	16-R	DNA-binding capacity	HLH
GrbHLH027	Gorai.002G137900.1	KLERQPSKNLMAERRRR	7	N	E	R	E-box binding	KRLNDRLLMLRSVVPKISKVIYCKNSDFKPLITGFISHFLSLQQMDRTSILGDTIDYTSELLERIK
GrbHLH029	Gorai.002G228900.1	KRGCATHPRSIAERVRR	7	R	E	R	E-box binding	TRISERMRKLQELVPNMDKQTNTADMLDLAVEYIKDLQKQFK
GrbHLH036	Gorai.003G035900.1	RLEGQPSKNLMAERRRR	6	N	E	R	E-box binding	KRLNDRLSMLRSIVPKISKMDRTSILGDTIDYMKELLEKVN
GrbHLH041	Gorai.003G116300.1	KRKGLPAKNLMAERRRR	8	N	E	R	E-box binding	KKLNDRLYMLRSVVPKISKMDRASILGDAIEYLKELLQRIN
GrbHLH043	Gorai.004G035800.1	KRGCATHPRSIAERMRR	7	R	E	R	E-box binding	TRISERMRKLQGLFPNIDKQTNTADMLDMAVEYIKDLQKQVK
GrbHLH048	Gorai.004G152400.1	KRGCATHPRRIAERVRR	8	R	E	R	E-box binding	TQISDRIRKLQELVPNMDKAR
GrbHLH059	Gorai.005G136000.1	GQSNSKPDRKAIEKKRR	7	R	E	R	E-box binding	NDMKNLCSKLASLIPHHNFKPSKEIASQQDQLDLAAVYIK
GrbHLH075	Gorai.006G105000.1	KSKADRSRTLILERRRR	8	T	E	R	E-box binding	GQTKEKLYALRSLVPNITKMDKKSIIGDAVLYVQDLQMQAK
GrbHLH078	Gorai.006G140200.1	KRGCATHPRSIAERVRR	7	R	E	R	E-box binding	TRISERMRKLQELVPNMDKQTNTADMLDLAVDYINDLQKQFK
GrbHLH094	Gorai.007G044800.1	KRKGLPAKNLMAERRRR	8	N	E	R	E-box binding	KKLNDRLYMLRSVVPKISKMDRASILGDAIEYLKELLQRIN
GrbHLH097	Gorai.007G072600.1	KKKGMPAKNLMAERRRR	8	N	E	R	E-box binding	KKLNDRLYMLRSVVPKISKMDRASILGDAIDYLKELLRKIN
GrbHLH116	Gorai.007G229900.1	KLEGQPSKNLMAERRRR	6	N	E	R	E-box binding	KRLNDRLSMLRSIVPKISKMDRTSILGDTIDYMKELLERIN
GrbHLH127	Gorai.008G036900.1	SGSKGQSKNLVAERKRR	6	N	E	R	E-box binding	KKLNERLYSLRSLVPKISKLDRASILGDAIEFVKELENQKK
GrbHLH135	Gorai.008G154300.1	RCSSAKVERKIIEKNRR	7	R	E	R	E-box binding	NHMKNLYSMLNSLLPHQNSKEPLSLPDQVDEAVKYIK
GrbHLH136	Gorai.008G159000.1	EKVNYHSKNLITERNRR	6	N	E	R	E-box binding	KKIKDGLFKLRALVPKISKMDITAILTDAMEYIGNLQEEEK
GrbHLH148	Gorai.009G002200.1	SASLSNSNNILSERNRR	3	N	E	R	E-box binding	KKLNQRLFALRALVPNITKMDKASIIKDAIDYIQQLQEQEA
GrbHLH153	Gorai.009G071900.1	KRGCATHPRSIAERVRR	7	R	E	R	E-box binding	TKISERMRKLQDLVPNMDKQTNTADMLDLAVDYIKDLQKQVK
GrbHLH155	Gorai.009G090400.1	KPRVDRSRTLISERLRR	7	T	E	R	E-box binding	GRMKEKLYALRSLVPNITKMDKASIIGDAVLYVQDLQMQAK
GrbHLH157	Gorai.009G169200.1	PNVSSRPDRKVIERNRR	6	R	E	R	E-box binding	TQMKALYSELYSLLPRHSSRESKSLPDQLHEAASYIK
GrbHLH164	Gorai.009G226200.1	RLKGQPSKNLMAERRRR	7	N	E	R	E-box binding	KRLNDRLSMLRSIVPKISKMDRTSILVDTIDYTKELLERIK
GrbHLH170	Gorai.009G337700.1	AKEKFHSKNLVMERNRR	7	N	E	R	E-box binding	KKINDQLFKLRALVPKISKMDRTAILTDAIEYIGDLLEEKK
GrbHLH176	Gorai.010G031800.1	MEGQQPSKNLMAERRRR	5	N	E	R	E-box binding	KRLNDRLSMLRSIVPKISKMDRTSILGDTIDYTKELLERIK
GrbHLH179	Gorai.010G083900.1	HPTSNQLHRMMSERRRR	7	R	E	R	E-box binding	EKQNEDFIALRSLLPFGTKKDKASILFNSRQYLTSLKAQVA
GrbHLH183	Gorai.010G154100.1	NPNPSKMDRKFIERNRR	6	R	E	R	E-box binding	IQMKALYSKLNSLVPHHTSREAISLPDQLDEATNYIK
GrbHLH186	Gorai.011G019900.1	NSKEFKSKNLQAERRRR	7	N	E	R	E-box binding	QKLSDRLLTLRSLVPIITNMNKATIIDDAITYIQELQKTSQ
GrbHLH188	Gorai.011G028400.1	NNFSSRTDRKLIERNRR	6	R	E	R	E-box binding	NQMKALYSELNSLVPHYNSRESISLPDQLGEAANYIK
GrbHLH196	Gorai.011G144600.1	KRGCATHPRSIAERERR	7	R	E	R	E-box binding	TRISGKLKKLQELVPNMDKQTSYADMLDLAVQHIKGLQNEVQ
GrbHLH209	Gorai.012G127900.1	RCSSAKVERKIIEKNRR	7	R	E	R	E-box binding	NHMKNLYASLNSLLPHRNSKEPLSLPDQIDEAVNYIT
GrbHLH211	Gorai.012G171500.1	NGSSMRISRCLVERERR	5	R	E	R	E-box binding	KHMKCLFTKLSSLLPIQQTKMSVPEMVDQATAYVK
GrbHLH221	Gorai.013G138300.1	KRGCATHPRSIAERVRR	7	R	E	R	E-box binding	TRISDRIRKLQELVPNMDKQTNTADMLEEAVEYVKYLQRQIQ
GrbHLH224	Gorai.013G242800.1	AASSVAAKNIVSERNRR	4	N	E	R	E-box binding	KKLNERLFALRAVVPNISKMDKASIIKDAIDYIQELHDQEG
c. Non E-box binders: proteins with a basic region, but not predicted to have E-box binding capacity.
The proteins listed in this table have a considerable basic region (first 17 positions) and might bind DNA, but do not contain both of the amino acids considered to be required to recognize and E-Box (E13 and R16) .
GrbHLH NO.	Gene Identifier	Basic Region	Basic amino acidsNO.	9-H/K	13-E	16-R	DNA-binding capacity	HLH
GrbHLH077	Gorai.006G139900.1	VEKRNFKRKDREKKARR	10	K	K	R	Non-E-box binding	EKINARMKLLQELVPGCNKISGTALVLDEIINHVQSLQNQVE
GrbHLH013	Gorai.001G193500.1	HQIARRVWKDYYAKVRR	7	K	A	R	Non-E-box binding	EKISERMKYLQDLVPGCNKITDKAGMLNEIINYVQSLQRQVE
GrbHLH015	Gorai.001G223600.1	HQIARRVWKDYYAKVRR	7	K	A	R	Non-E-box binding	EKISERMKYLQDLVPGCNKITDKAGMLNEIINYVQSLQRQVE
GrbHLH117	Gorai.007G241100.1	HQIARRVWKDYYAKVRR	7	K	A	R	Non-E-box binding	EKISERMKYLQDLVPGCNKITDKAGMLNEIINYVQSLQRQVE
GrbHLH180	Gorai.010G090500.1	HQIAHRVWKDYYAKVRR	7	K	A	R	Non-E-box binding	EKISERMKYLQDLVPGCNKITDKAGMLNEIINYVQSLQWQVE
GrbHLH194	Gorai.011G117300.1	HQIARRVWKDYYAKVRR	7	K	A	R	Non-E-box binding	EKISERMKYLQDLVPGCNKITDKAGMLNEIINYVQSLQWQVE
GrbHLH172	Gorai.010G008200.1	KKSRLESRACPPFKVRK	7	A	F	R	Non-E-box binding	EKLGDRIAALQHLVAPFGKTDTASVLMEAIGYIKFLQNQVE
GrbHLH025	Gorai.002G116400.1	HQIACRVWKDYYAKVRR	6	K	A	R	Non-E-box binding	EKISERMKYLQDLVPGCNKITDKAGMLNEIINYVQSLQRQVE
GrbHLH032	Gorai.003G012900.1	HRSSTARSPCPTLKVRK	6	P	L	R	Non-E-box binding	EKLGDRVAALQKLVAPFGKTDTASVLTEAIGYIQFLHDQVE
GrbHLH033	Gorai.003G025300.1	NVKISKDPQSVAARHRR	6	Q	A	R	Non-E-box binding	ERISERIRILQRLVPGGTKMDTASMLDEAIHYVKFLKKQVQ
GrbHLH105	Gorai.007G135600.1	LYHAPKSRAAAIDRQRR	6	A	D	R	Non-E-box binding	LRIDESIKALQELLPSSSERGLGNALDDIIDYVKFLQLQVK
GrbHLH112	Gorai.007G213700.1	NVKISKDPQSVAARHRR	6	Q	A	R	Non-E-box binding	ERISERIRILQRLVPGGTKMDTASMLDEAIHYVKFLKKQVQ
GrbHLH160	Gorai.009G199600.1	KSRLESRASCPPFKVRK	6	S	F	R	Non-E-box binding	EKLGDRIAALQQLVAPFGKTDTASVLMEAIGYIKFLQNQVE
GrbHLH161	Gorai.009G212900.1	NVKISKDPQSVAARHRR	6	Q	A	R	Non-E-box binding	ERISERIRILQRLVPGGTKMDTASMLDEAIHYVKFLKTQVQ
GrbHLH171	Gorai.009G429100.1	KRPRNEIPSLPAFKVRK	6	S	F	R	Non-E-box binding	EKMGDRISALQQLVSPFGKTDTASVLSEVIEYIKFLHEQIN
GrbHLH173	Gorai.010G020500.1	NVKISKDPQSVAARHRR	6	Q	A	R	Non-E-box binding	ERISERIRILQRLVPGGTKMDTASMLDEAIHYVKFLKTQVQ
GrbHLH195	Gorai.011G135700.1	ASKRQKSDLSISTKDRK	6	L	T	R	Non-E-box binding	DKVGERIVTLQQLVSPYGKTDTASVLLQAMEYIQFLHEQVK
GrbHLH216	Gorai.013G048000.1	RSKVENPTTGGHAKVRK	6	T	A	R	Non-E-box binding	EKIGDRINALQQLVSPFGKTDTASVLHEAMGYIRFLHDQVQ
GrbHLH055	Gorai.005G012400.1	GFTSLASKRQKATKEKK	6	R	T	K	Non-E-box binding	DQVSERIAALQQLVSPYGKTDTASVLLEAMGYIRFLHEQVK
GrbHLH064	Gorai.005G208700.1	PPPPPIIPHSELARKRR	5	H	A	R	Non-E-box binding	QKRSDKTRCLQKLMPWDKKMDMATMLQEAYKYIRFLQAQVS
GrbHLH001	Gorai.001G007000.1	KTRVQPSATQSTFKVRK	5	T	F	R	Non-E-box binding	EKLGDRITALHQLVSPFGKTDTASVLLEAIGYIRFLQSQIE
GrbHLH008	Gorai.001G086800.1	KSGPSKDPQSIAAKNRR	5	Q	A	R	Non-E-box binding	ERISERLKILQELVPNGSKVDLVTMLEKAISYVKFLQLQVK
GrbHLH022	Gorai.002G079200.1	RPRNETPSTMPAFKVRK	5	T	F	R	Non-E-box binding	EKMGDRITALQQLVSPFGKTDTASVLSEAIEYIKFLHAQVS
GrbHLH044	Gorai.004G064400.1	KSEPSKEPQSIAAKNRR	5	Q	A	R	Non-E-box binding	ERISERLKILQELVPNGSKVDLVTMLEKAISYVKFLQLQVK
GrbHLH066	Gorai.005G231900.1	SRGAATDPQSLYARKRR	5	Q	A	R	Non-E-box binding	ERINERLRILQNLVPNGTKVDISTMLEEAVQYVKFLQLQIK
GrbHLH074	Gorai.006G085000.1	RPRIETPLPLPTFKVRK	5	P	F	R	Non-E-box binding	EKLGDRITALQQLVSPFGKTDTASVLHETIEYIKFLHDQVN
GrbHLH149	Gorai.009G026600.1	KPRVQPSATQSTLKVRK	5	T	L	R	Non-E-box binding	EKLGDRITSLHQLVSPFGKTDTASVLSEAIGYIRFLQSQIE
GrbHLH158	Gorai.009G175300.1	RPRIETPSPLPTFKVRK	5	P	F	R	Non-E-box binding	EKLGDRITALQQLVSPFGKTDTASVLHEAIEYIKFLHDQVN
GrbHLH163	Gorai.009G219100.1	SRGSATDPQSLYARKRR	5	Q	A	R	Non-E-box binding	ERINERLRILQNLVPNGTKVDISTMLEEAVHYVKFLQLQIK
GrbHLH168	Gorai.009G324000.1	SRGLRSRQSSGVSRIRD	5	S	S	R	Non-E-box binding	DQITDLVSKLQLLIPQIRRGRSHKVSASKVLQETCNYIR
GrbHLH174	Gorai.010G025400.1	SRGSATDPQSLYARKRR	5	Q	A	R	Non-E-box binding	ERINERLRILQNLVPNGTKVDISTMLEEAVHYVKFLQLQIK
GrbHLH178	Gorai.010G073600.1	KARVQPSATQSTFKVRK	5	T	F	R	Non-E-box binding	EKLGDRITALHQLVSPFGKTDTASVLLEAIGYIRFLQSQIE
GrbHLH182	Gorai.010G147100.1	RPKLESPSPLPTFKVRK	5	P	F	R	Non-E-box binding	EKLGDRITALQQLVSPFGKTDTASVLHEAIEYIKFLHDQVN
GrbHLH187	Gorai.011G020100.1	RPRLETPSPLPTFKVRK	5	P	F	R	Non-E-box binding	EKLGDRITALQQLVSPFGKTDTASVLHEAIEYIKFLHDQVN
GrbHLH191	Gorai.011G073400.1	KARVQTSSSQPPLKVRK	5	S	L	R	Non-E-box binding	EKLGDRITALHQLVSPFGKTDTASVLLEAIGYIRFLQSQIE
GrbHLH193	Gorai.011G116100.1	NVRISDDPQSVAARHRR	5	Q	A	R	Non-E-box binding	ERISEKIRILKRLVPGGTKMDTASMLDEAIRYVKFLKRQIL
GrbHLH212	Gorai.013G023000.1	ERTEIKDFRLNMPVRRS	5	R	P	R	Non-E-box binding	QKLSDKITALQKLVSPYGKTDTASVLQEASLYIKLLQEQIQ
GrbHLH039	Gorai.003G095400.1	SSRRSRSRQSSGSRITD	5	Q	S	T	Non-E-box binding	DQIYDLVSKLQQLLPEVRNRHSDKVSAAKVLQETCNYIR
GrbHLH089	Gorai.007G036200.1	SRRSRSRQSASNSRITD	5	S	S	T	Non-E-box binding	DQINDLVSKLHQLLPEIRNSHSDKVSAAKVLQETCNYIR
GrbHLH138	Gorai.008G181800.1	SSRRSRSRQSGASRITD	5	Q	S	T	Non-E-box binding	DQIIDLVSKLQQLIPELRGRRPDKVSASKVLQETCNYIR
d. GrbHLH proteins predicted to be Non-DNA-binders
Amino acid sequences of the bHLH domains of the cotton proteins predicted to lack capacity to bind DNA, based on the absence of amino acid E13 and/or R16, and the presence of few basic residues in the first 17 positions.
GrbHLH NO.	Gene Identifier	Basic Region	Basic amino acidsNO.	9-H/K	13-E	16-R	DNA-binding capacity	HLH
GrbHLH024	Gorai.002G107000.1	SEEKCVTVQSIAARERR	4	Q	A	R	Non-DNA binding	RKITKKTQELGKLVPGGSKMNTAEMLQSAFKYIKYLQAQVG
GrbHLH038	Gorai.003G060900.1	NVRISTDPQTVAARQRR	4	Q	A	R	Non-DNA binding	ERISERIRVLQRLVPGGNKMDTASMLDEAANYLKFLRSQVK
GrbHLH065	Gorai.005G218900.1	SDEKCVSVQSIAARERR	4	Q	A	R	Non-DNA binding	RKITKKTQELGKLVPGGTKMNTAEMLQAAFKYVKYLQAQLG
GrbHLH190	Gorai.011G069200.1	NVRISTDPQTVAARQRR	4	Q	A	R	Non-DNA binding	ERISERIRVLQKLVPGGSKMDTASMLDEAASYLKFLRSQVK
GrbHLH207	Gorai.012G117300.1	AVKLSTDPQSVAARERR	4	Q	A	R	Non-DNA binding	HRISDRFKILQSMVPGGTKMDTVSMLDEAIHYVKFLKTQIW
GrbHLH019	Gorai.001G256200.1	RRSSSRQSTGGVSRISD	4	T	S	S	Non-DNA binding	DQIIALVSKLRHLLPEIRDNRSDKASASKVLQETCNYIR
GrbHLH060	Gorai.005G139900.1	SGRRSRSKQSSVSSITD	4	Q	S	T	Non-DNA binding	DQITDLVSKLQHLIPELRRRRFDKVSTSKVLQETCNYIR
GrbHLH062	Gorai.005G157300.1	PKLENSASSSVKMHAPK	4	S	M	P	Non-DNA binding	VKLGDRITALQQIVSPFGKTDTASVLLEAIGYINFLQEQVQ
GrbHLH070	Gorai.006G021500.1	SGRSNERSSGRSNERSS	4	S	N	S	Non-DNA binding	GSRSNENEDFSLRLRELLSTNKKKKRNAAKLLDETCNHIK
GrbHLH071	Gorai.006G021800.1	SSRRSRQSTAGVSRISD	4	T	S	S	Non-DNA binding	DQIIELVSKLRQLLPEIRDRRSDKVSASKVLQETCNYIR
GrbHLH204	Gorai.012G055200.1	MSSRRWRESSRTNISE	4	S	N	E	Non-DNA binding	EQITQLLSTLRQLLPEIPHSHSHKASSAAKVLKQTCNYIK
GrbHLH201	Gorai.011G255600.1	TVPGISDSRLNMPVRRS	3	R	P	R	Non-DNA binding	QKLSDKITALQKLVSPYGKTDIASVLEEASLYIKLLHQHIQ
GrbHLH118	Gorai.007G257400.1	TVTNHAELNPSIFSLGR	2	N	F	G	Non-DNA binding	ETIAERIRALQERVPSVNKTDRAAMLDEIVDYVKFLRLQVK
GrbHLH218	Gorai.013G083800.1	MSGRRSGSGVSSISD	2	G	I	×	Non-DNA binding	DQITHLVFKLQQLIPELCARRSLKASASKVLQETCDYIR
GrbHLH090	Gorai.007G036300.1	MSSQRSTSSNKITD	2	S	T	×	Non-DNA binding	DELNALILRLQTLLPQLDQSRHGRVSAAKVLNEICSYIR
GrbHLH051	Gorai.004G212900.1	MINVRR	2	×	×	×	Non-DNA binding	EKISERMKYLQDLVPGCNKITDKAGMLNEIINYVQSLQRQVE
GrbHLH167	Gorai.009G279600.1	PGPISKDVFDDNETDVQ	1	F	E	V	Non-DNA binding	SEMHEDTEELNALLYSDDDSDYTEDEEVTSTGHSPSTMTAHCEQFE
GrbHLH140	Gorai.008G192000.1	MSGASNKITD	1	T	×	×	Non-DNA binding	DELNALILRLGTLLPQLNHGRHGRASSSTTKILKETCSYVR
GrbHLH177	Gorai.010G035900.1	SGPISSNVFDENGTNTQ	0	F	G	T	Non-DNA binding	SEMHEDTEELNALLYSDDDSYYTDDEVTSAVHSPSRMTACQEQFE
×: representing no corresponding region or amimo acids
