# Supplementary material for: Divergence and evolution of cotton bHLH proteins from diploid to allotetraploid
Source: BMC Genomics. 2018 Feb 23;19:162. doi: 10.1186/s12864-018-4543-y (PMC5824590; doi:10.1186/s12864-018-4543-y)
Supplement: Supplementary file 3 — Intron distribution within the bHLH domain of cotton bHLH proteins (XLSX 46 kb) [file 12864_2018_4543_MOESM3_ESM.xlsx]

## Sheet: GhbHlH
Table S3. Intron distribution within the bHLH domain of GhbHLH proteins.
A scheme of the intron distribution patterns (designated A-Q). The information of intron distribution patterns were derived with the aligned cDNA sequences
bHLH NO.	DNA-binding activity	DNA-binding activity symbol	Intron distribution pattern
GhbHLH001	Non-E-box binding	△	A
GhbHLH002	G-box	○	I
GhbHLH003	Non-DNA binding	▽	Q
GhbHLH004	E-box	□	Q
GhbHLH005	G-box	○	F
GhbHLH006	E-box	□	B
GhbHLH007	G-box	○	A
GhbHLH008	G-box	○	I
GhbHLH009	Non-E-box binding	△	A
GhbHLH010	G-box	○	A
GhbHLH011	G-box	○	F
GhbHLH012	G-box	○	F
GhbHLH013	Non-DNA binding	▽	Q
GhbHLH014	Non-DNA binding	▽	B
GhbHLH015	G-box	○	F
GhbHLH016	E-box	□	F
GhbHLH017	G-box	○	F
GhbHLH018	G-box	○	F
GhbHLH019	Non-E-box binding	△	Q
GhbHLH020	Non-E-box binding	△	D
GhbHLH021	G-box	○	I
GhbHLH022	G-box	○	Q
GhbHLH023	E-box	□	F
GhbHLH024	Non-DNA binding	▽	B
GhbHLH025	G-box	○	B
GhbHLH026	E-box	□	F
GhbHLH027	Non-DNA binding	▽	B
GhbHLH028	G-box	○	A
GhbHLH029	Non-DNA binding	▽	A
GhbHLH030	G-box	○	A
GhbHLH031	Non-E-box binding	△	Q
GhbHLH032	Non-E-box binding	△	E
GhbHLH033	G-box	○	F
GhbHLH034	G-box	○	F
GhbHLH035	Non-DNA binding	▽	Q
GhbHLH036	G-box	○	E
GhbHLH037	Non-E-box binding	△	A
GhbHLH038	G-box	○	F
GhbHLH039	Non-DNA binding	▽	Q
GhbHLH040	G-box	○	A
GhbHLH041	E-box	□	F
GhbHLH042	G-box	○	F
GhbHLH043	E-box	□	F
GhbHLH044	G-box	○	F
GhbHLH045	G-box	○	A
GhbHLH046	G-box	○	A
GhbHLH047	E-box	□	B
GhbHLH048	G-box	○	F
GhbHLH049	E-box	□	F
GhbHLH050	G-box	○	F
GhbHLH051	Non-E-box binding	△	B
GhbHLH052	G-box	○	J
GhbHLH053	Non-E-box binding	△	Q
GhbHLH054	G-box	○	A
GhbHLH055	Non-E-box binding	△	C
GhbHLH056	G-box	○	F
GhbHLH057	G-box	○	F
GhbHLH058	Non-DNA binding	▽	Q
GhbHLH059	Non-DNA binding	▽	F
GhbHLH060	G-box	○	N
GhbHLH061	G-box	○	F
GhbHLH062	E-box	□	F
GhbHLH063	E-box	□	O
GhbHLH064	Non-E-box binding	△	A
GhbHLH065	Non-E-box binding	△	A
GhbHLH066	Non-E-box binding	△	A
GhbHLH067	Non-E-box binding	△	Q
GhbHLH068	G-box	○	A
GhbHLH069	E-box	□	F
GhbHLH070	Non-E-box binding	△	A
GhbHLH071	E-box	□	F
GhbHLH072	G-box	○	A
GhbHLH073	Non-DNA binding	▽	B
GhbHLH074	G-box	○	F
GhbHLH075	G-box	○	F
GhbHLH076	Non-E-box binding	△	D
GhbHLH077	Non-DNA binding	▽	Q
GhbHLH078	E-box	□	O
GhbHLH079	Non-E-box binding	△	A
GhbHLH080	G-box	○	F
GhbHLH081	G-box	○	A
GhbHLH082	G-box	○	A
GhbHLH083	G-box	○	A
GhbHLH084	G-box	○	B
GhbHLH085	Non-E-box binding	△	A
GhbHLH086	G-box	○	A
GhbHLH087	G-box	○	Q
GhbHLH088	G-box	○	N
GhbHLH089	Non-E-box binding	△	F
GhbHLH090	G-box	○	A
GhbHLH091	G-box	○	A
GhbHLH092	Non-DNA binding	▽	H
GhbHLH093	E-box	□	F
GhbHLH094	G-box	○	A
GhbHLH095	G-box	○	A
GhbHLH096	E-box	□	F
GhbHLH097	E-box	□	A
GhbHLH098	G-box	○	Q
GhbHLH099	G-box	○	Q
GhbHLH100	G-box	○	Q
GhbHLH101	G-box	○	F
GhbHLH102	G-box	○	A
GhbHLH103	G-box	○	F
GhbHLH104	G-box	○	Q
GhbHLH105	G-box	○	A
GhbHLH106	Non-E-box binding	△	B
GhbHLH107	G-box	○	G
GhbHLH108	Non-DNA binding	▽	F
GhbHLH109	Non-DNA binding	▽	F
GhbHLH110	G-box	○	F
GhbHLH111	G-box	○	F
GhbHLH112	Non-E-box binding	△	F
GhbHLH113	G-box	○	F
GhbHLH114	G-box	○	A
GhbHLH115	E-box	□	A
GhbHLH116	G-box	○	A
GhbHLH117	G-box	○	F
GhbHLH118	G-box	○	F
GhbHLH119	G-box	○	A
GhbHLH120	G-box	○	F
GhbHLH121	G-box	○	Q
GhbHLH122	E-box	□	H
GhbHLH123	E-box	□	F
GhbHLH124	Non-E-box binding	△	A
GhbHLH125	G-box	○	F
GhbHLH126	Non-DNA binding	▽	Q
GhbHLH127	Non-E-box binding	△	A
GhbHLH128	Non-E-box binding	△	Q
GhbHLH129	G-box	○	I
GhbHLH130	G-box	○	F
GhbHLH131	G-box	○	A
GhbHLH132	E-box	□	B
GhbHLH133	Non-E-box binding	△	A
GhbHLH134	Non-E-box binding	△	F
GhbHLH135	G-box	○	F
GhbHLH136	E-box	□	H
GhbHLH137	G-box	○	F
GhbHLH138	G-box	○	F
GhbHLH139	G-box	○	A
GhbHLH140	G-box	○	A
GhbHLH141	E-box	□	F
GhbHLH142	G-box	○	F
GhbHLH143	G-box	○	F
GhbHLH144	E-box	□	F
GhbHLH145	Non-E-box binding	△	L
GhbHLH146	G-box	○	F
GhbHLH147	G-box	○	Q
GhbHLH148	G-box	○	Q
GhbHLH149	G-box	○	F
GhbHLH150	Non-E-box binding	△	A
GhbHLH151	G-box	○	Q
GhbHLH152	G-box	○	A
GhbHLH153	G-box	○	Q
GhbHLH154	G-box	○	A
GhbHLH155	G-box	○	H
GhbHLH156	G-box	○	F
GhbHLH157	G-box	○	A
GhbHLH158	E-box	□	F
GhbHLH159	G-box	○	F
GhbHLH160	G-box	○	F
GhbHLH161	G-box	○	A
GhbHLH162	G-box	○	F
GhbHLH163	G-box	○	A
GhbHLH164	G-box	○	E
GhbHLH165	G-box	○	F
GhbHLH166	G-box	○	F
GhbHLH167	G-box	○	A
GhbHLH168	G-box	○	A
GhbHLH169	G-box	○	A
GhbHLH170	Non-DNA binding	▽	B
GhbHLH171	G-box	○	A
GhbHLH172	G-box	○	E
GhbHLH173	E-box	□	F
GhbHLH174	G-box	○	A
GhbHLH175	G-box	○	E
GhbHLH176	G-box	○	A
GhbHLH177	G-box	○	F
GhbHLH178	Non-DNA binding	▽	N
GhbHLH179	G-box	○	Q
GhbHLH180	E-box	□	F
GhbHLH181	E-box	□	F
GhbHLH182	G-box	○	N
GhbHLH183	Non-DNA binding	▽	B
GhbHLH184	G-box	○	F
GhbHLH185	Non-DNA binding	▽	K
GhbHLH186	G-box	○	A
GhbHLH187	G-box	○	F
GhbHLH188	G-box	○	Q
GhbHLH189	G-box	○	Q
GhbHLH190	G-box	○	F
GhbHLH191	G-box	○	A
GhbHLH192	Non-DNA binding	▽	B
GhbHLH193	G-box	○	C
GhbHLH194	G-box	○	F
GhbHLH195	G-box	○	F
GhbHLH196	Non-E-box binding	△	B
GhbHLH197	Non-DNA binding	▽	F
GhbHLH198	G-box	○	N
GhbHLH199	G-box	○	A
GhbHLH200	E-box	□	A
GhbHLH201	G-box	○	I
GhbHLH202	G-box	○	F
GhbHLH203	Non-DNA binding	▽	L
GhbHLH204	G-box	○	F
GhbHLH205	G-box	○	I
GhbHLH206	Non-E-box binding	△	A
GhbHLH207	G-box	○	I
GhbHLH208	Non-DNA binding	▽	Q
GhbHLH209	Non-E-box binding	△	E
GhbHLH210	G-box	○	F
GhbHLH211	E-box	□	Q
GhbHLH212	G-box	○	F
GhbHLH213	E-box	□	A
GhbHLH214	G-box	○	A
GhbHLH215	Non-E-box binding	△	A
GhbHLH216	G-box	○	A
GhbHLH217	G-box	○	F
GhbHLH218	Non-E-box binding	△	E
GhbHLH219	G-box	○	F
GhbHLH220	E-box	□	F
GhbHLH221	Non-DNA binding	▽	B
GhbHLH222	G-box	○	A
GhbHLH223	Non-DNA binding	▽	A
GhbHLH224	G-box	○	A
GhbHLH225	Non-E-box binding	△	Q
GhbHLH226	Non-DNA binding	▽	Q
GhbHLH227	Non-E-box binding	△	P
GhbHLH228	G-box	○	F
GhbHLH229	G-box	○	F
GhbHLH230	G-box	○	F
GhbHLH231	Non-E-box binding	△	D
GhbHLH232	Non-E-box binding	△	Q
GhbHLH233	G-box	○	F
GhbHLH234	G-box	○	F
GhbHLH235	E-box	□	F
GhbHLH236	G-box	○	F
GhbHLH237	Non-DNA binding	▽	Q
GhbHLH238	Non-DNA binding	▽	B
GhbHLH239	G-box	○	B
GhbHLH240	E-box	□	F
GhbHLH241	G-box	○	Q
GhbHLH242	G-box	○	E
GhbHLH243	Non-DNA binding	▽	H
GhbHLH244	G-box	○	F
GhbHLH245	G-box	○	F
GhbHLH246	Non-DNA binding	▽	Q
GhbHLH247	G-box	○	A
GhbHLH248	E-box	□	F
GhbHLH249	G-box	○	F
GhbHLH250	E-box	□	F
GhbHLH251	E-box	□	F
GhbHLH252	Non-E-box binding	△	A
GhbHLH253	G-box	○	F
GhbHLH254	G-box	○	A
GhbHLH255	G-box	○	A
GhbHLH256	E-box	□	B
GhbHLH257	G-box	○	F
GhbHLH258	E-box	□	F
GhbHLH259	G-box	○	F
GhbHLH260	E-box	□	F
GhbHLH261	Non-E-box binding	△	A
GhbHLH262	G-box	○	J
GhbHLH263	Non-E-box binding	△	A
GhbHLH264	Non-E-box binding	△	Q
GhbHLH265	G-box	○	G
GhbHLH266	Non-E-box binding	△	C
GhbHLH267	G-box	○	F
GhbHLH268	G-box	○	F
GhbHLH269	Non-DNA binding	▽	Q
GhbHLH270	Non-DNA binding	▽	F
GhbHLH271	G-box	○	N
GhbHLH272	G-box	○	E
GhbHLH273	Non-E-box binding	△	A
GhbHLH274	E-box	□	F
GhbHLH275	E-box	□	F
GhbHLH276	Non-E-box binding	△	A
GhbHLH277	Non-E-box binding	△	Q
GhbHLH278	G-box	○	B
GhbHLH279	Non-DNA binding	▽	Q
GhbHLH280	Non-E-box binding	△	A
GhbHLH281	G-box	○	A
GhbHLH282	Non-E-box binding	△	A
GhbHLH283	E-box	□	F
GhbHLH284	G-box	○	F
GhbHLH285	G-box	○	F
GhbHLH286	E-box	□	F
GhbHLH287	Non-E-box binding	△	A
GhbHLH288	G-box	○	A
GhbHLH289	E-box	□	F
GhbHLH290	G-box	○	A
GhbHLH291	G-box	○	A
GhbHLH292	G-box	○	F
GhbHLH293	G-box	○	B
GhbHLH294	G-box	○	A
GhbHLH295	G-box	○	Q
GhbHLH296	G-box	○	A
GhbHLH297	Non-E-box binding	△	E
GhbHLH298	G-box	○	N
GhbHLH299	Non-E-box binding	△	E
GhbHLH300	G-box	○	B
GhbHLH301	G-box	○	A
GhbHLH302	G-box	○	A
GhbHLH303	Non-DNA binding	▽	H
GhbHLH304	E-box	□	H
GhbHLH305	G-box	○	F
GhbHLH306	Non-E-box binding	△	A
GhbHLH307	E-box	□	B
GhbHLH308	Non-E-box binding	△	B
GhbHLH309	G-box	○	A
GhbHLH310	G-box	○	Q
GhbHLH311	G-box	○	Q
GhbHLH312	G-box	○	Q
GhbHLH313	G-box	○	F
GhbHLH314	G-box	○	Q
GhbHLH315	G-box	○	A
GhbHLH316	G-box	○	F
GhbHLH317	G-box	○	A
GhbHLH318	Non-DNA binding	▽	F
GhbHLH319	Non-DNA binding	▽	F
GhbHLH320	G-box	○	F
GhbHLH321	G-box	○	F
GhbHLH322	Non-E-box binding	△	A
GhbHLH323	E-box	□	F
GhbHLH324	G-box	○	F
GhbHLH325	G-box	○	A
GhbHLH326	E-box	□	B
GhbHLH327	G-box	○	B
GhbHLH328	G-box	○	F
GhbHLH329	Non-E-box binding	△	E
GhbHLH330	G-box	○	Q
GhbHLH331	G-box	○	F
GhbHLH332	G-box	○	F
GhbHLH333	G-box	○	N
GhbHLH334	Non-E-box binding	△
GhbHLH335	E-box	□	K
GhbHLH336	Non-E-box binding	△	A
GhbHLH337	E-box	□	F
GhbHLH338	G-box	○	F
GhbHLH339	Non-DNA binding	▽	Q
GhbHLH340	Non-E-box binding	△	A
GhbHLH341	G-box	○	F
GhbHLH342	Non-E-box binding	△	Q
GhbHLH343	Non-E-box binding	△	G
GhbHLH344	E-box	□	B
GhbHLH345	G-box	○	A
GhbHLH346	G-box	○	F
GhbHLH347	G-box	○	I
GhbHLH348	Non-E-box binding	△	E
GhbHLH349	G-box	○	D
GhbHLH350	Non-DNA binding	▽	A
GhbHLH351	G-box	○	F
GhbHLH352	G-box	○	B
GhbHLH353	G-box	○	F
GhbHLH354	G-box	○	A
GhbHLH355	Non-DNA binding	▽	B
GhbHLH356	Non-DNA binding	▽	F
GhbHLH357	G-box	○	O
GhbHLH358	G-box	○	B
GhbHLH359	G-box	○	A
GhbHLH360	E-box	□	F
GhbHLH361	G-box	○	F
GhbHLH362	G-box	○	F
GhbHLH363	E-box	□	I
GhbHLH364	Non-E-box binding	△	J
GhbHLH365	Non-E-box binding	△	E
GhbHLH366	G-box	○	F
GhbHLH367	G-box	○	Q
GhbHLH368	G-box	○	Q
GhbHLH369	G-box	○	F
GhbHLH370	G-box	○	A
GhbHLH371	Non-E-box binding	△	A
GhbHLH372	G-box	○	Q
GhbHLH373	G-box	○	A
GhbHLH374	G-box	○	Q
GhbHLH375	G-box	○	A
GhbHLH376	G-box	○	A
GhbHLH377	G-box	○	F
GhbHLH378	Non-E-box binding	△	Q
GhbHLH379	G-box	○	A
GhbHLH380	G-box	○	F
GhbHLH381	G-box	○	F
GhbHLH382	E-box	□	F
GhbHLH383	Non-DNA binding	▽	F
GhbHLH384	G-box	○	A
GhbHLH385	G-box	○	F
GhbHLH386	G-box	○	A
GhbHLH387	G-box	○	I
GhbHLH388	G-box	○	F
GhbHLH389	G-box	○	A
GhbHLH390	G-box	○	F
GhbHLH391	G-box	○	F
GhbHLH392	G-box	○	E
GhbHLH393	E-box	□	F
GhbHLH394	G-box	○	A
GhbHLH395	G-box	○	A
GhbHLH396	G-box	○	E
GhbHLH397	G-box	○	A
GhbHLH398	Non-DNA binding	▽
GhbHLH399	G-box	○	Q
GhbHLH400	E-box	□	F
GhbHLH401	E-box	□	F
GhbHLH402	G-box	○	N
GhbHLH403	Non-DNA binding	▽	B
GhbHLH404	G-box	○	F
GhbHLH405	Non-DNA binding	▽	F
GhbHLH406	G-box	○	A
GhbHLH407	G-box	○	F
GhbHLH408	G-box	○	Q
GhbHLH409	G-box	○	Q
GhbHLH410	G-box	○	F
GhbHLH411	G-box	○	F
GhbHLH412	G-box	○	F
GhbHLH413	Non-E-box binding	△	J
GhbHLH414	G-box	○	E
GhbHLH415	G-box	○	F
GhbHLH416	G-box	○	F
GhbHLH417	G-box	○	F
GhbHLH418	Non-DNA binding	▽	F
GhbHLH419	G-box	○	N
GhbHLH420	G-box	○	A
GhbHLH421	E-box	□	A
GhbHLH422	G-box	○	I
GhbHLH423	G-box	○	F
GhbHLH424	E-box	□	F
GhbHLH425	Non-E-box binding	△	B
GhbHLH426	Non-E-box binding	△	Q
GhbHLH427	Non-DNA binding	▽	E
GhbHLH428	G-box	○	F
GhbHLH429	G-box	○	F
GhbHLH430	G-box	○	Q
GhbHLH431	G-box	○	Q
GhbHLH432	G-box	○	Q
GabHLH001	G-box	○	F
GabHLH002	G-box	○	F
GabHLH003	G-box	○	A
GabHLH004	Non-DNA binding	▽	Q
GabHLH005	G-box	○	F
GabHLH006	E-box	□	F
GabHLH007	G-box	○	F
GabHLH008	G-box	○	F
GabHLH009	Non-DNA binding	▽	Q
GabHLH010	Non-E-box binding	△	Q
GabHLH011	Non-E-box binding	△	B
GabHLH012	Non-DNA binding	▽	Q
GabHLH013	G-box	○	F
GabHLH014	G-box	○	Q
GabHLH015	G-box	○	A
GabHLH016	G-box	○	F
GabHLH017	G-box	○	A
GabHLH018	G-box	○	N
GabHLH019	G-box	○	Q
GabHLH020	G-box	○	F
GabHLH021	Non-DNA binding	▽	Q
GabHLH022	G-box	○	A
GabHLH023	G-box	○	A
GabHLH024	G-box	○	A
GabHLH025	Non-E-box binding	△	A
GabHLH026	G-box	○	A
GabHLH027	E-box	□	F
GabHLH028	G-box	○	F
GabHLH029	G-box	○	F
GabHLH030	G-box	○	Q
GabHLH031	G-box	○	F
GabHLH032	G-box	○	Q
GabHLH033	G-box	○	F
GabHLH034	G-box	○	F
GabHLH035	G-box	○	A
GabHLH036	G-box	○	O
GabHLH037	G-box	○	F
GabHLH038	G-box	○	A
GabHLH039	G-box	○	F
GabHLH040	G-box	○	E
GabHLH041	G-box	○	F
GabHLH042	Non-DNA binding	▽	I
GabHLH043	E-box	□	F
GabHLH044	G-box	○	F
GabHLH045	G-box	○	C
GabHLH046	Non-E-box binding	△	A
GabHLH047	G-box	○	F
GabHLH048	Non-E-box binding	△	Q
GabHLH049	G-box	○	A
GabHLH050	G-box	○	F
GabHLH051	Non-E-box binding	△	K
GabHLH052	G-box	○	F
GabHLH053	G-box	○	F
GabHLH054	Non-DNA binding	▽	I
GabHLH055	G-box	○	A
GabHLH056	E-box	□	F
GabHLH057	E-box	□	F
GabHLH058	Non-E-box binding	△	B
GabHLH059	G-box	○	N
GabHLH060	G-box	○	Q
GabHLH061	G-box	○	F
GabHLH062	G-box	○	B
GabHLH063	G-box	○	F
GabHLH064	G-box	○	F
GabHLH065	G-box	○	Q
GabHLH066	G-box	○	C
GabHLH067	G-box	○	A
GabHLH068	E-box	□	O
GabHLH069	G-box	○	F
GabHLH070	G-box	○	A
GabHLH071	G-box	○	A
GabHLH072	E-box	□	F
GabHLH073	G-box	○	Q
GabHLH074	Non-DNA binding	▽	F
GabHLH075	G-box	○	A
GabHLH076	G-box	○	F
GabHLH077	G-box	○	C
GabHLH078	E-box	□	F
GabHLH079	G-box	○	I
GabHLH080	Non-E-box binding	△	A
GabHLH081	Non-E-box binding	△	A
GabHLH082	G-box	○	Q
GabHLH083	Non-E-box binding	△	B
GabHLH084	E-box	□	A
GabHLH085	G-box	○	F
GabHLH086	G-box	○	Q
GabHLH087	G-box	○	Q
GabHLH088	Non-DNA binding	▽	F
GabHLH089	G-box	○	F
GabHLH090	G-box	○	F
GabHLH091	G-box	○	F
GabHLH092	G-box	○	D
GabHLH093	Non-E-box binding	△	Q
GabHLH094	Non-E-box binding	△	Q
GabHLH095	Non-E-box binding	△	A
GabHLH096	Non-E-box binding	△	B
GabHLH097	Non-E-box binding	△	C
GabHLH098	G-box	○	A
GabHLH099	G-box	○	F
GabHLH100	G-box	○	A
GabHLH101	G-box	○	A
GabHLH102	Non-E-box binding	△	A
GabHLH103	Non-DNA binding	▽	B
GabHLH104	G-box	○	F
GabHLH105	E-box	□	O
GabHLH106	G-box	○	A
GabHLH107	G-box	○	Q
GabHLH108	G-box	○	B
GabHLH109	E-box	□	F
GabHLH110	G-box	○	F
GabHLH111	Non-DNA binding	▽	Q
GabHLH112	Non-DNA binding	▽	Q
GabHLH113	Non-E-box binding	△	A
GabHLH114	G-box	○	A
GabHLH115	Non-E-box binding	△	F
GabHLH116	E-box	□	F
GabHLH117	Non-E-box binding	△	A
GabHLH118	G-box	○	I
GabHLH119	G-box	○	J
GabHLH120	Non-E-box binding	△	A
GabHLH121	Non-E-box binding	△	Q
GabHLH122	G-box	○	B
GabHLH123	G-box	○	F
GabHLH124	E-box	□	F
GabHLH125	E-box	□	F
GabHLH126	Non-E-box binding	△	A
GabHLH127	E-box	□	O
GabHLH128	E-box	□	F
GabHLH129	E-box	□	F
GabHLH130	Non-E-box binding	△	E
GabHLH131	G-box	○	N
GabHLH132	E-box	□	F
GabHLH133	Non-E-box binding	△	K
GabHLH134	G-box	○	A
GabHLH135	E-box	□	H
GabHLH136	G-box	○	A
GabHLH137	E-box	□	F
GabHLH138	G-box	○	F
GabHLH139	G-box	○	Q
GabHLH140	G-box	○	F
GabHLH141	E-box	□	A
GabHLH142	G-box	○	B
GabHLH143	Non-DNA binding	▽	Q
GabHLH144	G-box	○	A
GabHLH145	Non-E-box binding	△	A
GabHLH146	Non-E-box binding	△	C
GabHLH147	Non-E-box binding	△	A
GabHLH148	G-box	○	G
GabHLH149	Non-E-box binding	△	A
GabHLH150	Non-DNA binding	▽	F
GabHLH151	E-box	□	F
GabHLH152	G-box	○	I
GabHLH153	G-box	○	F
GabHLH154	G-box	○	F
GabHLH155	Non-DNA binding	▽	F
GabHLH156	Non-DNA binding	▽	Q
GabHLH157	G-box	○	A
GabHLH158	G-box	○	F
GabHLH159	G-box	○	A
GabHLH160	E-box	□	F
GabHLH161	E-box	□	F
GabHLH162	Non-DNA binding	▽	Q
GabHLH163	Non-DNA binding	▽	L
GabHLH164	G-box	○	F
GabHLH165	G-box	○	Q
GabHLH166	G-box	○	Q
GabHLH167	G-box	○	F
GabHLH168	Non-E-box binding	△	A
GabHLH169	Non-DNA binding	▽	A
GabHLH170	G-box	○	A
GabHLH171	Non-E-box binding	△	L
GabHLH172	Non-DNA binding	▽	F
GabHLH173	G-box	○	O
GabHLH174	G-box	○	I
GabHLH175	G-box	○	F
GabHLH176	G-box	○	C
GabHLH177	G-box	○	I
GabHLH178	G-box	○	F
GabHLH179	G-box	○	A
GabHLH180	Non-E-box binding	△	Q
GabHLH181	G-box	○	A
GabHLH182	Non-DNA binding	▽	N
GabHLH183	G-box	○	A
GabHLH184	G-box	○	N
GabHLH185	Non-DNA binding	▽	K
GabHLH186	G-box	○	F
GabHLH187	G-box	○	F
GabHLH188	Non-DNA binding	▽	Q
GabHLH189	G-box	○	A
GabHLH190	G-box	○	A
GabHLH191	G-box	○	A
GabHLH192	G-box	○	F
GabHLH193	G-box	○	A
GabHLH194	G-box	○	N
GabHLH195	E-box	□	Q
GabHLH196	Non-E-box binding	△	Q
GabHLH197	Non-DNA binding	▽	F
GabHLH198	E-box	□	F
GabHLH199	G-box	○	A
GabHLH200	G-box	○	A
GabHLH201	G-box	○	A
GabHLH202	G-box	○	F
GabHLH203	Non-E-box binding	△	A
GabHLH204	G-box	○	A
GabHLH205	Non-E-box binding	△	A
GabHLH206	Non-DNA binding	▽	A
GabHLH207	G-box	○	F
GabHLH208	E-box	□	F
GabHLH209	Non-DNA binding	▽	L
GabHLH210	E-box	□	F
GabHLH211	G-box	○	A
GabHLH212	G-box	○	Q
GabHLH213	G-box	○	O
GabHLH214	Non-E-box binding	△	D
GabHLH215	G-box	○	I
GrbHLH001	Non-E-box binding	△	A
GrbHLH002	G-box binding	○	F
GrbHLH003	G-box binding	○	A
GrbHLH004	E-box binding	□	F
GrbHLH005	G-box binding	○	A
GrbHLH006	G-box binding	○	A
GrbHLH007	G-box binding	○	F
GrbHLH008	Non-E-box binding	△	A
GrbHLH009	G-box binding	○	A
GrbHLH010	G-box binding	○	A
GrbHLH011	G-box binding	○	Q
GrbHLH012	G-box binding	○	A
GrbHLH013	Non-E-box binding	△	C
GrbHLH014	G-box binding	○	N
GrbHLH015	Non-E-box binding	△	C
GrbHLH016	G-box binding	○	A
GrbHLH017	G-box binding	○	A
GrbHLH018	G-box binding	○	A
GrbHLH019	Non-DNA binding	▽	H
GrbHLH020	E-box binding	□	H
GrbHLH021	G-box binding	○	I
GrbHLH022	Non-E-box binding	△	A
GrbHLH023	G-box binding	○	Q
GrbHLH024	Non-DNA binding	▽	Q
GrbHLH025	Non-E-box binding	△	E
GrbHLH026	G-box binding	○	F
GrbHLH027	E-box binding	□	Q
GrbHLH028	G-box binding	○	F
GrbHLH029	E-box binding	□	A
GrbHLH030	G-box binding	○	A
GrbHLH031	G-box binding	○	F
GrbHLH032	Non-E-box binding	△	D
GrbHLH033	Non-E-box binding	△	Q
GrbHLH034	G-box binding	○	F
GrbHLH035	G-box binding	○	F
GrbHLH036	E-box binding	□	F
GrbHLH037	G-box binding	○	F
GrbHLH038	Non-DNA binding	▽	Q
GrbHLH039	Non-E-box binding	△	B
GrbHLH040	G-box binding	○	B
GrbHLH041	E-box binding	□	F
GrbHLH042	G-box binding	○	Q
GrbHLH043	E-box binding	□	A
GrbHLH044	Non-E-box binding	△	B
GrbHLH045	G-box binding	○	A
GrbHLH046	G-box binding	○	Q
GrbHLH047	G-box binding	○	Q
GrbHLH048	E-box binding	□	E
GrbHLH049	G-box binding	○	Q
GrbHLH050	G-box binding	○	F
GrbHLH051	Non-DNA binding	▽	Q
GrbHLH052	G-box binding	○	Q
GrbHLH053	G-box binding	○	A
GrbHLH054	G-box binding	○	F
GrbHLH055	Non-E-box binding	△	A
GrbHLH056	G-box binding	○	A
GrbHLH057	G-box binding	○	F
GrbHLH058	G-box binding	○	F
GrbHLH059	E-box binding	□	F
GrbHLH060	Non-DNA binding	▽	B
GrbHLH061	G-box binding	○	A
GrbHLH062	Non-DNA binding	▽	A
GrbHLH063	G-box binding	○	A
GrbHLH064	Non-E-box binding	△	Q
GrbHLH065	Non-DNA binding	▽	Q
GrbHLH066	Non-E-box binding	△	C
GrbHLH067	G-box binding	○	C
GrbHLH068	G-box binding	○	F
GrbHLH069	G-box binding	○	A
GrbHLH070	Non-DNA binding	▽	K
GrbHLH071	Non-DNA binding	▽	K
GrbHLH072	G-box binding	○	F
GrbHLH073	G-box binding	○	D
GrbHLH074	Non-E-box binding	△	A
GrbHLH075	E-box binding	□	F
GrbHLH076	G-box binding	○	F
GrbHLH077	Non-E-box binding	△	A
GrbHLH078	E-box binding	□	B
GrbHLH079	G-box binding	○	A
GrbHLH080	G-box binding	○	F
GrbHLH081	G-box binding	○	Q
GrbHLH082	G-box binding	○	F
GrbHLH083	G-box binding	○	A
GrbHLH084	G-box binding	○	F
GrbHLH085	G-box binding	○	N
GrbHLH086	G-box binding	○	A
GrbHLH087	G-box binding	○	F
GrbHLH088	G-box binding	○	A
GrbHLH089	Non-E-box binding	△	L
GrbHLH090	Non-DNA binding	▽	K
GrbHLH091	G-box binding	○	O
GrbHLH092	G-box binding	○	N
GrbHLH093	G-box binding	○	A
GrbHLH094	E-box binding	□	F
GrbHLH095	G-box binding	○	F
GrbHLH096	G-box binding	○	F
GrbHLH097	E-box binding	□	H
GrbHLH098	G-box binding	○	B
GrbHLH099	G-box binding	○	F
GrbHLH100	G-box binding	○	Q
GrbHLH101	G-box binding	○	Q
GrbHLH102	G-box binding	○	F
GrbHLH103	G-box binding	○	F
GrbHLH104	G-box binding	○	A
GrbHLH105	Non-E-box binding	△	A
GrbHLH106	G-box binding	○	Q
GrbHLH107	G-box binding	○	A
GrbHLH108	G-box binding	○	Q
GrbHLH109	G-box binding	○	A
GrbHLH110	G-box binding	○	A
GrbHLH111	G-box binding	○	F
GrbHLH112	Non-E-box binding	△	Q
GrbHLH113	G-box binding	○	A
GrbHLH114	G-box binding	○	F
GrbHLH115	G-box binding	○	F
GrbHLH116	E-box binding	□	F
GrbHLH117	Non-E-box binding	△	E
GrbHLH118	Non-DNA binding	▽	F
GrbHLH119	G-box binding	○	A
GrbHLH120	G-box binding	○	F
GrbHLH121	G-box binding	○	A
GrbHLH122	G-box binding	○	I
GrbHLH123	G-box binding	○	F
GrbHLH124	G-box binding	○	F
GrbHLH125	G-box binding	○	A
GrbHLH126	G-box binding	○	C
GrbHLH127	E-box binding	□	F
GrbHLH128	G-box binding	○	A
GrbHLH129	G-box binding	○	A
GrbHLH130	G-box binding	○	C
GrbHLH131	G-box binding	○	A
GrbHLH132	G-box binding	○	F
GrbHLH133	G-box binding	○	M
GrbHLH134	G-box binding	○	Q
GrbHLH135	E-box binding	□	F
GrbHLH136	E-box binding	□	F
GrbHLH137	G-box binding	○	N
GrbHLH138	Non-E-box binding	△	L
GrbHLH139	G-box binding	○	F
GrbHLH140	Non-DNA binding	▽	F
GrbHLH141	G-box binding	○	A
GrbHLH142	G-box binding	○	F
GrbHLH143	G-box binding	○	Q
GrbHLH144	G-box binding	○	Q
GrbHLH145	G-box binding	○	F
GrbHLH146	G-box binding	○	F
GrbHLH147	G-box binding	○	F
GrbHLH148	E-box binding	□	F
GrbHLH149	Non-E-box binding	△	A
GrbHLH150	G-box binding	○	F
GrbHLH151	G-box binding	○	A
GrbHLH152	G-box binding	○	A
GrbHLH153	E-box binding	□	A
GrbHLH154	G-box binding	○	F
GrbHLH155	E-box binding	□	F
GrbHLH156	G-box binding	○	F
GrbHLH157	E-box binding	□	F
GrbHLH158	Non-E-box binding	△	A
GrbHLH159	G-box binding	○	J
GrbHLH160	Non-E-box binding	△	A
GrbHLH161	Non-E-box binding	△	Q
GrbHLH162	G-box binding	○	A
GrbHLH163	Non-E-box binding	△	C
GrbHLH164	E-box binding	□	F
GrbHLH165	G-box binding	○	F
GrbHLH166	G-box binding	○	F
GrbHLH167	Non-DNA binding	▽	Q
GrbHLH168	Non-E-box binding	△	F
GrbHLH169	G-box binding	○	N
GrbHLH170	E-box binding	□	F
GrbHLH171	Non-E-box binding	△	A
GrbHLH172	Non-E-box binding	△	A
GrbHLH173	Non-E-box binding	△	Q
GrbHLH174	Non-E-box binding	△	D
GrbHLH175	G-box binding	○	A
GrbHLH176	E-box binding	□	F
GrbHLH177	Non-DNA binding	▽	Q
GrbHLH178	Non-E-box binding	△	A
GrbHLH179	E-box binding	□	F
GrbHLH180	Non-E-box binding	△	E
GrbHLH181	G-box binding	○	A
GrbHLH182	Non-E-box binding	△	A
GrbHLH183	E-box binding	□	F
GrbHLH184	G-box binding	○	F
GrbHLH185	G-box binding	○	F
GrbHLH186	E-box binding	□	F
GrbHLH187	Non-E-box binding	△	A
GrbHLH188	E-box binding	□	H
GrbHLH189	G-box binding	○	F
GrbHLH190	Non-DNA binding	▽	Q
GrbHLH191	Non-E-box binding	△	A
GrbHLH192	G-box binding	○	F
GrbHLH193	Non-E-box binding	△	Q
GrbHLH194	Non-E-box binding	△	E
GrbHLH195	Non-E-box binding	△	A
GrbHLH196	E-box binding	□	A
GrbHLH197	G-box binding	○	A
GrbHLH198	G-box binding	○	F
GrbHLH199	G-box binding	○	I
GrbHLH200	G-box binding	○	F
GrbHLH201	Non-DNA binding	▽	A
GrbHLH202	G-box binding	○	F
GrbHLH203	G-box binding	○	E
GrbHLH204	Non-DNA binding	▽	L
GrbHLH205	G-box binding	○	F
GrbHLH206	G-box binding	○	F
GrbHLH207	Non-DNA binding	▽	Q
GrbHLH208	G-box binding	○	A
GrbHLH209	E-box binding	□	F
GrbHLH210	G-box binding	○	F
GrbHLH211	E-box binding	□	F
GrbHLH212	Non-E-box binding	△	A
GrbHLH213	G-box binding	○	E
GrbHLH214	G-box binding	○	F
GrbHLH215	G-box binding	○	F
GrbHLH216	Non-E-box binding	△	B
GrbHLH217	G-box binding	○	F
GrbHLH218	Non-DNA binding	▽	F
GrbHLH219	G-box binding	○	N
GrbHLH220	G-box binding	○	A
GrbHLH221	E-box binding	□	A
GrbHLH222	G-box binding	○	I
GrbHLH223	G-box binding	○	F
GrbHLH224	E-box binding	□	F

## Sheet: GabHLH
Table S3. Intron distribution within the bHLH domain of GabHLH proteins.
A scheme of the intron distribution patterns (designated A-Q). The information of intron distribution patterns were derived with the aligned cDNA sequences
GabHLH NO.	DNA-binding activity	DNA-binding activity symbol	Intron distribution pattern
GabHLH001	G-box	○	F
GabHLH002	G-box	○	F
GabHLH003	G-box	○	A
GabHLH004	Non-DNA binding	▽	Q
GabHLH005	G-box	○	F
GabHLH006	E-box	□	F
GabHLH007	G-box	○	F
GabHLH008	G-box	○	F
GabHLH009	Non-DNA binding	▽	Q
GabHLH010	Non-E-box binding	△	Q
GabHLH011	Non-E-box binding	△	B
GabHLH012	Non-DNA binding	▽	Q
GabHLH013	G-box	○	F
GabHLH014	G-box	○	Q
GabHLH015	G-box	○	A
GabHLH016	G-box	○	F
GabHLH017	G-box	○	A
GabHLH018	G-box	○	N
GabHLH019	G-box	○	Q
GabHLH020	G-box	○	F
GabHLH021	Non-DNA binding	▽	Q
GabHLH022	G-box	○	A
GabHLH023	G-box	○	A
GabHLH024	G-box	○	A
GabHLH025	Non-E-box binding	△	A
GabHLH026	G-box	○	A
GabHLH027	E-box	□	F
GabHLH028	G-box	○	F
GabHLH029	G-box	○	F
GabHLH030	G-box	○	Q
GabHLH031	G-box	○	F
GabHLH032	G-box	○	Q
GabHLH033	G-box	○	F
GabHLH034	G-box	○	F
GabHLH035	G-box	○	A
GabHLH036	G-box	○	O
GabHLH037	G-box	○	F
GabHLH038	G-box	○	A
GabHLH039	G-box	○	F
GabHLH040	G-box	○	E
GabHLH041	G-box	○	F
GabHLH042	Non-DNA binding	▽	I
GabHLH043	E-box	□	F
GabHLH044	G-box	○	F
GabHLH045	G-box	○	C
GabHLH046	Non-E-box binding	△	A
GabHLH047	G-box	○	F
GabHLH048	Non-E-box binding	△	Q
GabHLH049	G-box	○	A
GabHLH050	G-box	○	F
GabHLH051	Non-E-box binding	△	K
GabHLH052	G-box	○	F
GabHLH053	G-box	○	F
GabHLH054	Non-DNA binding	▽	I
GabHLH055	G-box	○	A
GabHLH056	E-box	□	F
GabHLH057	E-box	□	F
GabHLH058	Non-E-box binding	△	B
GabHLH059	G-box	○	N
GabHLH060	G-box	○	Q
GabHLH061	G-box	○	F
GabHLH062	G-box	○	B
GabHLH063	G-box	○	F
GabHLH064	G-box	○	F
GabHLH065	G-box	○	Q
GabHLH066	G-box	○	C
GabHLH067	G-box	○	A
GabHLH068	E-box	□	O
GabHLH069	G-box	○	F
GabHLH070	G-box	○	A
GabHLH071	G-box	○	A
GabHLH072	E-box	□	F
GabHLH073	G-box	○	Q
GabHLH074	Non-DNA binding	▽	F
GabHLH075	G-box	○	A
GabHLH076	G-box	○	F
GabHLH077	G-box	○	C
GabHLH078	E-box	□	F
GabHLH079	G-box	○	I
GabHLH080	Non-E-box binding	△	A
GabHLH081	Non-E-box binding	△	A
GabHLH082	G-box	○	Q
GabHLH083	Non-E-box binding	△	B
GabHLH084	E-box	□	A
GabHLH085	G-box	○	F
GabHLH086	G-box	○	Q
GabHLH087	G-box	○	Q
GabHLH088	Non-DNA binding	▽	F
GabHLH089	G-box	○	F
GabHLH090	G-box	○	F
GabHLH091	G-box	○	F
GabHLH092	G-box	○	D
GabHLH093	Non-E-box binding	△	Q
GabHLH094	Non-E-box binding	△	Q
GabHLH095	Non-E-box binding	△	A
GabHLH096	Non-E-box binding	△	B
GabHLH097	Non-E-box binding	△	C
GabHLH098	G-box	○	A
GabHLH099	G-box	○	F
GabHLH100	G-box	○	A
GabHLH101	G-box	○	A
GabHLH102	Non-E-box binding	△	A
GabHLH103	Non-DNA binding	▽	B
GabHLH104	G-box	○	F
GabHLH105	E-box	□	O
GabHLH106	G-box	○	A
GabHLH107	G-box	○	Q
GabHLH108	G-box	○	B
GabHLH109	E-box	□	F
GabHLH110	G-box	○	F
GabHLH111	Non-DNA binding	▽	Q
GabHLH112	Non-DNA binding	▽	Q
GabHLH113	Non-E-box binding	△	A
GabHLH114	G-box	○	A
GabHLH115	Non-E-box binding	△	F
GabHLH116	E-box	□	F
GabHLH117	Non-E-box binding	△	A
GabHLH118	G-box	○	I
GabHLH119	G-box	○	J
GabHLH120	Non-E-box binding	△	A
GabHLH121	Non-E-box binding	△	Q
GabHLH122	G-box	○	B
GabHLH123	G-box	○	F
GabHLH124	E-box	□	F
GabHLH125	E-box	□	F
GabHLH126	Non-E-box binding	△	A
GabHLH127	E-box	□	O
GabHLH128	E-box	□	F
GabHLH129	E-box	□	F
GabHLH130	Non-E-box binding	△	E
GabHLH131	G-box	○	N
GabHLH132	E-box	□	F
GabHLH133	Non-E-box binding	△	K
GabHLH134	G-box	○	A
GabHLH135	E-box	□	H
GabHLH136	G-box	○	A
GabHLH137	E-box	□	F
GabHLH138	G-box	○	F
GabHLH139	G-box	○	Q
GabHLH140	G-box	○	F
GabHLH141	E-box	□	A
GabHLH142	G-box	○	B
GabHLH143	Non-DNA binding	▽	Q
GabHLH144	G-box	○	A
GabHLH145	Non-E-box binding	△	A
GabHLH146	Non-E-box binding	△	C
GabHLH147	Non-E-box binding	△	A
GabHLH148	G-box	○	G
GabHLH149	Non-E-box binding	△	A
GabHLH150	Non-DNA binding	▽	F
GabHLH151	E-box	□	F
GabHLH152	G-box	○	I
GabHLH153	G-box	○	F
GabHLH154	G-box	○	F
GabHLH155	Non-DNA binding	▽	F
GabHLH156	Non-DNA binding	▽	Q
GabHLH157	G-box	○	A
GabHLH158	G-box	○	F
GabHLH159	G-box	○	A
GabHLH160	E-box	□	F
GabHLH161	E-box	□	F
GabHLH162	Non-DNA binding	▽	Q
GabHLH163	Non-DNA binding	▽	L
GabHLH164	G-box	○	F
GabHLH165	G-box	○	Q
GabHLH166	G-box	○	Q
GabHLH167	G-box	○	F
GabHLH168	Non-E-box binding	△	A
GabHLH169	Non-DNA binding	▽	A
GabHLH170	G-box	○	A
GabHLH171	Non-E-box binding	△	L
GabHLH172	Non-DNA binding	▽	F
GabHLH173	G-box	○	O
GabHLH174	G-box	○	I
GabHLH175	G-box	○	F
GabHLH176	G-box	○	C
GabHLH177	G-box	○	I
GabHLH178	G-box	○	F
GabHLH179	G-box	○	A
GabHLH180	Non-E-box binding	△	Q
GabHLH181	G-box	○	A
GabHLH182	Non-DNA binding	▽	N
GabHLH183	G-box	○	A
GabHLH184	G-box	○	N
GabHLH185	Non-DNA binding	▽	K
GabHLH186	G-box	○	F
GabHLH187	G-box	○	F
GabHLH188	Non-DNA binding	▽	Q
GabHLH189	G-box	○	A
GabHLH190	G-box	○	A
GabHLH191	G-box	○	A
GabHLH192	G-box	○	F
GabHLH193	G-box	○	A
GabHLH194	G-box	○	N
GabHLH195	E-box	□	Q
GabHLH196	Non-E-box binding	△	Q
GabHLH197	Non-DNA binding	▽	F
GabHLH198	E-box	□	F
GabHLH199	G-box	○	A
GabHLH200	G-box	○	A
GabHLH201	G-box	○	A
GabHLH202	G-box	○	F
GabHLH203	Non-E-box binding	△	A
GabHLH204	G-box	○	A
GabHLH205	Non-E-box binding	△	A
GabHLH206	Non-DNA binding	▽	A
GabHLH207	G-box	○	F
GabHLH208	E-box	□	F
GabHLH209	Non-DNA binding	▽	L
GabHLH210	E-box	□	F
GabHLH211	G-box	○	A
GabHLH212	G-box	○	Q
GabHLH213	G-box	○	O
GabHLH214	Non-E-box binding	△	D
GabHLH215	G-box	○	I

## Sheet: GrbHLH
Table S3. Intron distribution within the bHLH domain of GrbHLH proteins.
A scheme of the intron distribution patterns (designated A-Q). The information of intron distribution patterns were derived with the aligned cDNA sequences
GrbHLH NO.	DNA-binding activity	DNA-binding activity symbol	Intron distribution pattern
GrbHLH001	Non-E-box binding	△	A
GrbHLH002	G-box binding	○	F
GrbHLH003	G-box binding	○	A
GrbHLH004	E-box binding	□	F
GrbHLH005	G-box binding	○	A
GrbHLH006	G-box binding	○	A
GrbHLH007	G-box binding	○	F
GrbHLH008	Non-E-box binding	△	A
GrbHLH009	G-box binding	○	A
GrbHLH010	G-box binding	○	A
GrbHLH011	G-box binding	○	Q
GrbHLH012	G-box binding	○	A
GrbHLH013	Non-E-box binding	△	C
GrbHLH014	G-box binding	○	N
GrbHLH015	Non-E-box binding	△	C
GrbHLH016	G-box binding	○	A
GrbHLH017	G-box binding	○	A
GrbHLH018	G-box binding	○	A
GrbHLH019	Non-DNA binding	▽	H
GrbHLH020	E-box binding	□	H
GrbHLH021	G-box binding	○	I
GrbHLH022	Non-E-box binding	△	A
GrbHLH023	G-box binding	○	Q
GrbHLH024	Non-DNA binding	▽	Q
GrbHLH025	Non-E-box binding	△	E
GrbHLH026	G-box binding	○	F
GrbHLH027	E-box binding	□	Q
GrbHLH028	G-box binding	○	F
GrbHLH029	E-box binding	□	A
GrbHLH030	G-box binding	○	A
GrbHLH031	G-box binding	○	F
GrbHLH032	Non-E-box binding	△	D
GrbHLH033	Non-E-box binding	△	Q
GrbHLH034	G-box binding	○	F
GrbHLH035	G-box binding	○	F
GrbHLH036	E-box binding	□	F
GrbHLH037	G-box binding	○	F
GrbHLH038	Non-DNA binding	▽	Q
GrbHLH039	Non-E-box binding	△	B
GrbHLH040	G-box binding	○	B
GrbHLH041	E-box binding	□	F
GrbHLH042	G-box binding	○	Q
GrbHLH043	E-box binding	□	A
GrbHLH044	Non-E-box binding	△	B
GrbHLH045	G-box binding	○	A
GrbHLH046	G-box binding	○	Q
GrbHLH047	G-box binding	○	Q
GrbHLH048	E-box binding	□	E
GrbHLH049	G-box binding	○	Q
GrbHLH050	G-box binding	○	F
GrbHLH051	Non-DNA binding	▽	Q
GrbHLH052	G-box binding	○	Q
GrbHLH053	G-box binding	○	A
GrbHLH054	G-box binding	○	F
GrbHLH055	Non-E-box binding	△	A
GrbHLH056	G-box binding	○	A
GrbHLH057	G-box binding	○	F
GrbHLH058	G-box binding	○	F
GrbHLH059	E-box binding	□	F
GrbHLH060	Non-DNA binding	▽	B
GrbHLH061	G-box binding	○	A
GrbHLH062	Non-DNA binding	▽	A
GrbHLH063	G-box binding	○	A
GrbHLH064	Non-E-box binding	△	Q
GrbHLH065	Non-DNA binding	▽	Q
GrbHLH066	Non-E-box binding	△	C
GrbHLH067	G-box binding	○	C
GrbHLH068	G-box binding	○	F
GrbHLH069	G-box binding	○	A
GrbHLH070	Non-DNA binding	▽	K
GrbHLH071	Non-DNA binding	▽	K
GrbHLH072	G-box binding	○	F
GrbHLH073	G-box binding	○	D
GrbHLH074	Non-E-box binding	△	A
GrbHLH075	E-box binding	□	F
GrbHLH076	G-box binding	○	F
GrbHLH077	Non-E-box binding	△	A
GrbHLH078	E-box binding	□	B
GrbHLH079	G-box binding	○	A
GrbHLH080	G-box binding	○	F
GrbHLH081	G-box binding	○	Q
GrbHLH082	G-box binding	○	F
GrbHLH083	G-box binding	○	A
GrbHLH084	G-box binding	○	F
GrbHLH085	G-box binding	○	N
GrbHLH086	G-box binding	○	A
GrbHLH087	G-box binding	○	F
GrbHLH088	G-box binding	○	A
GrbHLH089	Non-E-box binding	△	L
GrbHLH090	Non-DNA binding	▽	K
GrbHLH091	G-box binding	○	O
GrbHLH092	G-box binding	○	N
GrbHLH093	G-box binding	○	A
GrbHLH094	E-box binding	□	F
GrbHLH095	G-box binding	○	F
GrbHLH096	G-box binding	○	F
GrbHLH097	E-box binding	□	H
GrbHLH098	G-box binding	○	B
GrbHLH099	G-box binding	○	F
GrbHLH100	G-box binding	○	Q
GrbHLH101	G-box binding	○	Q
GrbHLH102	G-box binding	○	F
GrbHLH103	G-box binding	○	F
GrbHLH104	G-box binding	○	A
GrbHLH105	Non-E-box binding	△	A
GrbHLH106	G-box binding	○	Q
GrbHLH107	G-box binding	○	A
GrbHLH108	G-box binding	○	Q
GrbHLH109	G-box binding	○	A
GrbHLH110	G-box binding	○	A
GrbHLH111	G-box binding	○	F
GrbHLH112	Non-E-box binding	△	Q
GrbHLH113	G-box binding	○	A
GrbHLH114	G-box binding	○	F
GrbHLH115	G-box binding	○	F
GrbHLH116	E-box binding	□	F
GrbHLH117	Non-E-box binding	△	E
GrbHLH118	Non-DNA binding	▽	F
GrbHLH119	G-box binding	○	A
GrbHLH120	G-box binding	○	F
GrbHLH121	G-box binding	○	A
GrbHLH122	G-box binding	○	I
GrbHLH123	G-box binding	○	F
GrbHLH124	G-box binding	○	F
GrbHLH125	G-box binding	○	A
GrbHLH126	G-box binding	○	C
GrbHLH127	E-box binding	□	F
GrbHLH128	G-box binding	○	A
GrbHLH129	G-box binding	○	A
GrbHLH130	G-box binding	○	C
GrbHLH131	G-box binding	○	A
GrbHLH132	G-box binding	○	F
GrbHLH133	G-box binding	○	M
GrbHLH134	G-box binding	○	Q
GrbHLH135	E-box binding	□	F
GrbHLH136	E-box binding	□	F
GrbHLH137	G-box binding	○	N
GrbHLH138	Non-E-box binding	△	L
GrbHLH139	G-box binding	○	F
GrbHLH140	Non-DNA binding	▽	F
GrbHLH141	G-box binding	○	A
GrbHLH142	G-box binding	○	F
GrbHLH143	G-box binding	○	Q
GrbHLH144	G-box binding	○	Q
GrbHLH145	G-box binding	○	F
GrbHLH146	G-box binding	○	F
GrbHLH147	G-box binding	○	F
GrbHLH148	E-box binding	□	F
GrbHLH149	Non-E-box binding	△	A
GrbHLH150	G-box binding	○	F
GrbHLH151	G-box binding	○	A
GrbHLH152	G-box binding	○	A
GrbHLH153	E-box binding	□	A
GrbHLH154	G-box binding	○	F
GrbHLH155	E-box binding	□	F
GrbHLH156	G-box binding	○	F
GrbHLH157	E-box binding	□	F
GrbHLH158	Non-E-box binding	△	A
GrbHLH159	G-box binding	○	J
GrbHLH160	Non-E-box binding	△	A
GrbHLH161	Non-E-box binding	△	Q
GrbHLH162	G-box binding	○	A
GrbHLH163	Non-E-box binding	△	C
GrbHLH164	E-box binding	□	F
GrbHLH165	G-box binding	○	F
GrbHLH166	G-box binding	○	F
GrbHLH167	Non-DNA binding	▽	Q
GrbHLH168	Non-E-box binding	△	F
GrbHLH169	G-box binding	○	N
GrbHLH170	E-box binding	□	F
GrbHLH171	Non-E-box binding	△	A
GrbHLH172	Non-E-box binding	△	A
GrbHLH173	Non-E-box binding	△	Q
GrbHLH174	Non-E-box binding	△	D
GrbHLH175	G-box binding	○	A
GrbHLH176	E-box binding	□	F
GrbHLH177	Non-DNA binding	▽	Q
GrbHLH178	Non-E-box binding	△	A
GrbHLH179	E-box binding	□	F
GrbHLH180	Non-E-box binding	△	E
GrbHLH181	G-box binding	○	A
GrbHLH182	Non-E-box binding	△	A
GrbHLH183	E-box binding	□	F
GrbHLH184	G-box binding	○	F
GrbHLH185	G-box binding	○	F
GrbHLH186	E-box binding	□	F
GrbHLH187	Non-E-box binding	△	A
GrbHLH188	E-box binding	□	H
GrbHLH189	G-box binding	○	F
GrbHLH190	Non-DNA binding	▽	Q
GrbHLH191	Non-E-box binding	△	A
GrbHLH192	G-box binding	○	F
GrbHLH193	Non-E-box binding	△	Q
GrbHLH194	Non-E-box binding	△	E
GrbHLH195	Non-E-box binding	△	A
GrbHLH196	E-box binding	□	A
GrbHLH197	G-box binding	○	A
GrbHLH198	G-box binding	○	F
GrbHLH199	G-box binding	○	I
GrbHLH200	G-box binding	○	F
GrbHLH201	Non-DNA binding	▽	A
GrbHLH202	G-box binding	○	F
GrbHLH203	G-box binding	○	E
GrbHLH204	Non-DNA binding	▽	L
GrbHLH205	G-box binding	○	F
GrbHLH206	G-box binding	○	F
GrbHLH207	Non-DNA binding	▽	Q
GrbHLH208	G-box binding	○	A
GrbHLH209	E-box binding	□	F
GrbHLH210	G-box binding	○	F
GrbHLH211	E-box binding	□	F
GrbHLH212	Non-E-box binding	△	A
GrbHLH213	G-box binding	○	E
GrbHLH214	G-box binding	○	F
GrbHLH215	G-box binding	○	F
GrbHLH216	Non-E-box binding	△	B
GrbHLH217	G-box binding	○	F
GrbHLH218	Non-DNA binding	▽	F
GrbHLH219	G-box binding	○	N
GrbHLH220	G-box binding	○	A
GrbHLH221	E-box binding	□	A
GrbHLH222	G-box binding	○	I
GrbHLH223	G-box binding	○	F
GrbHLH224	E-box binding	□	F
