# Supplementary material for: Divergence and evolution of cotton bHLH proteins from diploid to allotetraploid
Source: BMC Genomics. 2018 Feb 23;19:162. doi: 10.1186/s12864-018-4543-y (PMC5824590; doi:10.1186/s12864-018-4543-y)
Supplement: Supplementary file 4 — Ortholog and homoeologous genes identified in cacao or cottons. (XLSX 51 kb) [file 12864_2018_4543_MOESM4_ESM.xlsx]

## Sheet: Ortholog and Paralog pairs
Table S4. Ortholog and paralog genes identified in cacao and cottons.
a. Ortholog groups identified between T. cacao and G. arboreum
Ortholog groups	TcbHLH Genes (75)	GabHLH Genes (85)
1	TcbHLH043	GabHLH053
2	TcbHLH056	GabHLH071
3	TcbHLH038	GabHLH191, GabHLH136
4	TcbHLH024	GabHLH077, GabHLH176
5	TcbHLH048	GabHLH061
6	TcbHLH046	GabHLH069
7	TcbHLH069	GabHLH013
8	TcbHLH063	GabHLH156
9	TcbHLH058	GabHLH181
10	TcbHLH066	GabHLH003, GabHLH024
11	TcbHLH012	GabHLH023
12	TcbHLH002	GabHLH066
13	TcbHLH074	GabHLH174
14	TcbHLH033	GabHLH106
15	TcbHLH062	GabHLH118
16	TcbHLH093, TcbHLH092	GabHLH070, GabHLH049
17	TcbHLH017	GabHLH034
18	TcbHLH019	GabHLH030
19	TcbHLH068	GabHLH026
20	TcbHLH080	GabHLH098
21	TcbHLH076	GabHLH086
22	TcbHLH083	GabHLH022
23	TcbHLH077	GabHLH121
24	TcbHLH081	GabHLH130
25	TcbHLH013	GabHLH201, GabHLH190
26	TcbHLH023	GabHLH044
27	TcbHLH034	GabHLH059
28	TcbHLH049	GabHLH139
29	TcbHLH003	GabHLH180
30	TcbHLH026	GabHLH097
31	TcbHLH014	GabHLH038
32	TcbHLH078	GabHLH031
33	TcbHLH053	GabHLH208
34	TcbHLH004	GabHLH179, GabHLH122
35	TcbHLH042	GabHLH084, GabHLH056
36	TcbHLH018	GabHLH032, GabHLH212
37	TcbHLH007	GabHLH006, GabHLH043
38	TcbHLH006	GabHLH007
39	TcbHLH071	GabHLH111, GabHLH009
40	TcbHLH036	GabHLH202
41	TcbHLH016	GabHLH159
42	TcbHLH010	GabHLH196
43	TcbHLH047	GabHLH065
44	TcbHLH025	GabHLH050
45	TcbHLH005	GabHLH008
46	TcbHLH009	GabHLH002
47	TcbHLH087	GabHLH020
48	TcbHLH073	GabHLH109
49	TcbHLH001	GabHLH036
50	TcbHLH064	GabHLH028
51	TcbHLH028	GabHLH048
52	TcbHLH015	GabHLH014
53	TcbHLH040	GabHLH204
54	TcbHLH060	GabHLH153
55	TcbHLH088	GabHLH116
56	TcbHLH061	GabHLH039
57	TcbHLH021	GabHLH158
58	TcbHLH044	GabHLH177
59	TcbHLH041	GabHLH146
60	TcbHLH045	GabHLH198
61	TcbHLH089	GabHLH001
62	TcbHLH084	GabHLH192
63	TcbHLH035	GabHLH058
64	TcbHLH027	GabHLH079
65	TcbHLH008	GabHLH064
66	TcbHLH032	GabHLH072
67	TcbHLH052	GabHLH207
68	TcbHLH039	GabHLH083
69	TcbHLH011	GabHLH123
70	TcbHLH054	GabHLH150
71	TcbHLH075	GabHLH051
72	TcbHLH031	GabHLH161
73	TcbHLH037	GabHLH078
74	TcbHLH091	GabHLH129, GabHLH128
b. Ortholog groups identified between T. cacao and G. raimondii
Ortholog groups	TcbHLH Genes (73)	GrbHLH Genes (90)
1	TcbHLH043	GrbHLH147
2	TcbHLH056	GrbHLH129
3	TcbHLH038	GrbHLH006, GrbHLH079
4	TcbHLH024, TcbHLH058, TcbHLH033, TcbHLH012, TcbHLH080	GrbHLH126, GrbHLH213, GrbHLH056,GrbHLH110, GrbHLH061, GrbHLH009, GrbHLH175
5	TcbHLH069	GrbHLH054
6	TcbHLH048	GrbHLH142
7	TcbHLH076	GrbHLH026
8	TcbHLH002	GrbHLH130
9	TcbHLH046	GrbHLH145
10	TcbHLH059	GrbHLH198
11	TcbHLH074	GrbHLH023
12	TcbHLH063	GrbHLH207
13	TcbHLH066	GrbHLH030, GrbHLH125
14	TcbHLH068, TcbHLH014	GrbHLH119, GrbHLH107
15	TcbHLH093, TcbHLH092	GrbHLH063, GrbHLH128
16	TcbHLH018	GrbHLH011
17	TcbHLH017	GrbHLH102, GrbHLH103
18	TcbHLH019	GrbHLH100
19	TcbHLH082	GrbHLH221
20	TcbHLH083	GrbHLH152
21	TcbHLH081, TcbHLH026	GrbHLH163, GrbHLH174, GrbHLH066
22	TcbHLH077	GrbHLH161, GrbHLH173
23	TcbHLH023	GrbHLH068
24	TcbHLH062	GrbHLH199
25	TcbHLH013	GrbHLH012, GrbHLH017
26	TcbHLH049	GrbHLH081
27	TcbHLH003	GrbHLH112, GrbHLH033
28	TcbHLH004	GrbHLH113, GrbHLH162
29	TcbHLH006	GrbHLH035
30	TcbHLH007	GrbHLH036, GrbHLH116
31	TcbHLH042	GrbHLH041, GrbHLH094
32	TcbHLH015	GrbHLH106
33	TcbHLH078	GrbHLH058, GrbHLH166
34	TcbHLH034	GrbHLH169, GrbHLH219
35	TcbHLH071	GrbHLH038
36	TcbHLH053	GrbHLH097
37	TcbHLH036	GrbHLH139
38	TcbHLH016	GrbHLH010
39	TcbHLH010	GrbHLH193
40	TcbHLH073	GrbHLH188
41	TcbHLH005	GrbHLH034
42	TcbHLH047	GrbHLH144
43	TcbHLH009	GrbHLH192
44	TcbHLH087	GrbHLH154
45	TcbHLH064	GrbHLH123
46	TcbHLH040	GrbHLH007
47	TcbHLH028	GrbHLH064
48	TcbHLH060	GrbHLH072
49	TcbHLH025	GrbHLH215
50	TcbHLH001	GrbHLH111
51	TcbHLH061	GrbHLH084
52	TcbHLH021	GrbHLH210
53	TcbHLH088	GrbHLH155
54	TcbHLH041	GrbHLH092
55	TcbHLH044	GrbHLH080
56	TcbHLH022	GrbHLH127
57	TcbHLH089	GrbHLH202
58	TcbHLH052	GrbHLH087
59	TcbHLH075	GrbHLH065
60	TcbHLH045	GrbHLH004
61	TcbHLH084	GrbHLH002
62	TcbHLH032	GrbHLH136
63	TcbHLH008	GrbHLH096
64	TcbHLH035, TcbHLH039	GrbHLH138, GrbHLH039
65	TcbHLH054	GrbHLH071
66	TcbHLH011	GrbHLH156
67	TcbHLH031	GrbHLH211
68	TcbHLH037	GrbHLH059
c. Ortholog groups identified between T. cacao and A-subgenome
Ortholog groups	TcbHLH Genes (72)	GhbHLH Genes (87) A_subgenome
1	TcbHLH056	GhbHLH174
2	TcbHLH038	GhbHLH083, GhbHLH116
3	TcbHLH069	GhbHLH103
4	TcbHLH059	GhbHLH130
5	TcbHLH048	GhbHLH187
6	TcbHLH058	GhbHLH010
7	TcbHLH063	GhbHLH039
8	TcbHLH002	GhbHLH175
9	TcbHLH024	GhbHLH193
10	TcbHLH066	GhbHLH167, GhbHLH007
11	TcbHLH012	GhbHLH155, GhbHLH095
12	TcbHLH033	GhbHLH028
13	TcbHLH074	GhbHLH201
14	TcbHLH093, TcbHLH092	GhbHLH191, GhbHLH030
15	TcbHLH080	GhbHLH068
16	TcbHLH017	GhbHLH149
17	TcbHLH019	GhbHLH147
18	TcbHLH068	GhbHLH161
19	TcbHLH077	GhbHLH067, GhbHLH053
20	TcbHLH081	GhbHLH076, GhbHLH055
21	TcbHLH023	GhbHLH034
22	TcbHLH078	GhbHLH012
23	TcbHLH083	GhbHLH046
24	TcbHLH062	GhbHLH129
25	TcbHLH014	GhbHLH152, GhbHLH094
26	TcbHLH003	GhbHLH019
27	TcbHLH026	GhbHLH032
28	TcbHLH013	GhbHLH091
29	TcbHLH049	GhbHLH121
30	TcbHLH034	GhbHLH182
31	TcbHLH007	GhbHLH016, GhbHLH158
32	TcbHLH004	GhbHLH157, GhbHLH054
33	TcbHLH042	GhbHLH141, GhbHLH023
34	TcbHLH018	GhbHLH087, GhbHLH148
35	TcbHLH006	GhbHLH017
36	TcbHLH015	GhbHLH151
37	TcbHLH071	GhbHLH013, GhbHLH126
38	TcbHLH053	GhbHLH144
39	TcbHLH036	GhbHLH184
40	TcbHLH016	GhbHLH086, GhbHLH163
41	TcbHLH010	GhbHLH128
42	TcbHLH005	GhbHLH018
43	TcbHLH025	GhbHLH033
44	TcbHLH047	GhbHLH189
45	TcbHLH001	GhbHLH021, GhbHLH156
46	TcbHLH009	GhbHLH015
47	TcbHLH040	GhbHLH084
48	TcbHLH087	GhbHLH048
49	TcbHLH073	GhbHLH136
50	TcbHLH028	GhbHLH031
51	TcbHLH064	GhbHLH165
52	TcbHLH060	GhbHLH111
53	TcbHLH082	GhbHLH115
54	TcbHLH088	GhbHLH049
55	TcbHLH061	GhbHLH120
56	TcbHLH021	GhbHLH042
57	TcbHLH044	GhbHLH117
58	TcbHLH022	GhbHLH173
59	TcbHLH045	GhbHLH096
60	TcbHLH089	GhbHLH135
61	TcbHLH075	GhbHLH035
62	TcbHLH084	GhbHLH080
63	TcbHLH008	GhbHLH143
64	TcbHLH032	GhbHLH181
65	TcbHLH027	GhbHLH008
66	TcbHLH052	GhbHLH137
67	TcbHLH035	GhbHLH183
68	TcbHLH039	GhbHLH024
69	TcbHLH011	GhbHLH050, GhbHLH125
70	TcbHLH054	GhbHLH109, GhbHLH092 0.633
71	TcbHLH037	GhbHLH026
d. Ortholog groups identified between T. cacao and D-subgenome
Ortholog groups	TcbHLH Genes (77)	GhbHLH Genes (93) D_subgenome
1	TcbHLH043	GhbHLH411
2	TcbHLH056	GhbHLH395
3	TcbHLH038	GhbHLH291, GhbHLH327
4	TcbHLH024	GhbHLH414, GhbHLH392
5	TcbHLH076	GhbHLH210
6	TcbHLH069	GhbHLH316
7	TcbHLH002	GhbHLH396
8	TcbHLH059	GhbHLH346
9	TcbHLH048	GhbHLH407
10	TcbHLH046	GhbHLH412
11	TcbHLH058	GhbHLH216
12	TcbHLH074	GhbHLH207
13	TcbHLH063	GhbHLH246
14	TcbHLH066	GhbHLH389, GhbHLH214
15	TcbHLH012	GhbHLH376, GhbHLH293
16	TcbHLH033	GhbHLH222
17	TcbHLH093, TcbHLH092	GhbHLH394, GhbHLH224
18	TcbHLH017	GhbHLH391, GhbHLH369
19	TcbHLH023	GhbHLH229
20	TcbHLH018	GhbHLH295
21	TcbHLH080	GhbHLH278
22	TcbHLH019	GhbHLH367
23	TcbHLH068	GhbHLH384
24	TcbHLH077	GhbHLH277, GhbHLH264
25	TcbHLH083	GhbHLH255
26	TcbHLH081	GhbHLH266
27	TcbHLH053	GhbHLH304
28	TcbHLH062	GhbHLH347
29	TcbHLH003	GhbHLH378, GhbHLH426, GhbHLH232
30	TcbHLH013	GhbHLH301, GhbHLH296
31	TcbHLH026	GhbHLH227
32	TcbHLH034	GhbHLH271
33	TcbHLH049	GhbHLH330
34	TcbHLH014	GhbHLH373
35	TcbHLH007	GhbHLH235, GhbHLH382
36	TcbHLH004	GhbHLH379, GhbHLH265
37	TcbHLH042	GhbHLH360, GhbHLH240
38	TcbHLH078	GhbHLH219, GhbHLH268
39	TcbHLH006	GhbHLH234
40	TcbHLH015	GhbHLH372
41	TcbHLH071	GhbHLH237
42	TcbHLH009	GhbHLH341
43	TcbHLH036	GhbHLH404
44	TcbHLH016	GhbHLH294
45	TcbHLH010	GhbHLH342
46	TcbHLH073	GhbHLH337
47	TcbHLH025	GhbHLH429, GhbHLH228
48	TcbHLH047	GhbHLH431, GhbHLH409
49	TcbHLH005	GhbHLH233
50	TcbHLH040	GhbHLH292
51	TcbHLH087	GhbHLH257
52	TcbHLH028	GhbHLH225
53	TcbHLH001	GhbHLH377
54	TcbHLH064	GhbHLH390
55	TcbHLH082	GhbHLH213
56	TcbHLH088	GhbHLH258
57	TcbHLH061	GhbHLH332
58	TcbHLH021	GhbHLH249
59	TcbHLH044	GhbHLH328
60	TcbHLH060	GhbHLH321
61	TcbHLH022	GhbHLH393
62	TcbHLH089	GhbHLH351
63	TcbHLH075	GhbHLH208, GhbHLH226
64	TcbHLH045	GhbHLH289
65	TcbHLH052	GhbHLH353
66	TcbHLH084	GhbHLH305
67	TcbHLH041	GhbHLH333
68	TcbHLH027	GhbHLH205
69	TcbHLH032	GhbHLH401
70	TcbHLH035	GhbHLH403
71	TcbHLH008	GhbHLH362
72	TcbHLH039	GhbHLH238
73	TcbHLH054	GhbHLH319
74	TcbHLH011	GhbHLH259
75	TcbHLH031	GhbHLH250
76	TcbHLH037	GhbHLH220
e. Ortholog pairs identified between G. arboreum and A-subgenome.
Genes marked by yellow color are lost genes when they evolved from dioploid to alltetraploid
GhbHLH NO. in G. arboreum	Gene Identifier in G. arboreum	Corresponding Ortholog GhbHLH NO. in A_subfamily	Gene Identifier in A_subfamily
GabHLH081	Cotton_A_21667	GhbHLH001	Gh_A01G0544
GabHLH152	Cotton_A_30567	GhbHLH002	Gh_A01G0566
GabHLH010	Cotton_A_33275	GhbHLH003	Gh_A01G0772
GabHLH124	Cotton_A_17293	GhbHLH004	Gh_A01G1034
GabHLH005	Cotton_A_16748	GhbHLH005	Gh_A01G1502
GabHLH004	Cotton_A_15348	GhbHLH006	Gh_A01G1661
GabHLH003	Cotton_A_15346	GhbHLH007	Gh_A01G1663
GabHLH079	Cotton_A_00097	GhbHLH008	Gh_A01G2041
GabHLH046	Cotton_A_04392	GhbHLH009	Gh_A02G0095
GabHLH181	Cotton_A_26093	GhbHLH010	Gh_A02G0164
GabHLH047	Cotton_A_08370	GhbHLH011	Gh_A02G0343
GabHLH031	Cotton_A_15447	GhbHLH012	Gh_A02G0792
GabHLH009	Cotton_A_31550	GhbHLH013	Gh_A02G1131
GabHLH002	Cotton_A_11194	GhbHLH015	Gh_A02G1241
GabHLH006	Cotton_A_29902	GhbHLH016	Gh_A02G1404
GabHLH007	Cotton_A_29912	GhbHLH017	Gh_A02G1414
GabHLH008	Cotton_A_29913	GhbHLH018	Gh_A02G1415
GabHLH214	Cotton_A_01593	GhbHLH020	Gh_A02G1604
GabHLH213	Cotton_A_01558	GhbHLH021	Gh_A02G1636
GabHLH082	Cotton_A_23114	GhbHLH022	Gh_A03G0010
GabHLH084	Cotton_A_28479	GhbHLH023	Gh_A03G0490
GabHLH083	Cotton_A_24786	GhbHLH024	Gh_A03G0577
GabHLH085	Cotton_A_29801	GhbHLH025	Gh_A03G0607
GabHLH078	Cotton_A_39797	GhbHLH026	Gh_A03G0837
GabHLH103	Cotton_A_35715	GhbHLH027	Gh_A03G0864
GabHLH106	Cotton_A_37193	GhbHLH028	Gh_A03G0937
GabHLH049	Cotton_A_19301	GhbHLH030	Gh_A03G1273
GabHLH048	Cotton_A_08943	GhbHLH031	Gh_A03G1436
GabHLH097	Cotton_A_21720	GhbHLH032	Gh_A03G1607
GabHLH050	Cotton_A_21539	GhbHLH033	Gh_A03G1661
GabHLH044	Cotton_A_00658	GhbHLH034	Gh_A03G1793
GabHLH051	Cotton_A_27359	GhbHLH035	Gh_A03G2155
GabHLH045	Cotton_A_00736	GhbHLH036	Gh_A03G2173
GabHLH117	Cotton_A_37278	GhbHLH037	Gh_A04G0201
GabHLH166	Cotton_A_34418	GhbHLH038	Gh_A04G0695
GabHLH195	Cotton_A_18709	GhbHLH038	Gh_A04G0695
GabHLH156	Cotton_A_03457	GhbHLH039	Gh_A04G0803
GabHLH162	Cotton_A_24931	GhbHLH040	Gh_A04G0856
GabHLH160	Cotton_A_14914	GhbHLH041	Gh_A04G0887
GabHLH158	Cotton_A_08820	GhbHLH042	Gh_A04G1091
GabHLH132	Cotton_A_29754	GhbHLH043	Gh_A05G0019
GabHLH089	Cotton_A_09361	GhbHLH044	Gh_A05G0224
GabHLH199	Cotton_A_14067	GhbHLH045	Gh_A05G0268
GabHLH022	Cotton_A_01249	GhbHLH046	Gh_A05G0416
GabHLH021	Cotton_A_01078	GhbHLH047	Gh_A05G0559
GabHLH020	Cotton_A_01066	GhbHLH048	Gh_A05G0570
GabHLH116	Cotton_A_36794	GhbHLH049	Gh_A05G0723
GabHLH123	Cotton_A_11283	GhbHLH050	Gh_A05G1310
GabHLH120	Cotton_A_04718	GhbHLH051	Gh_A05G1422
GabHLH119	Cotton_A_04711	GhbHLH052	Gh_A05G1429
GabHLH121	Cotton_A_08659	GhbHLH053	Gh_A05G1755
GabHLH122	Cotton_A_08669	GhbHLH054	Gh_A05G1764
GabHLH130	Cotton_A_23495	GhbHLH055	Gh_A05G1820
GabHLH188	Cotton_A_23641	GhbHLH058	Gh_A05G2273
GabHLH133	Cotton_A_30335	GhbHLH059	Gh_A05G2637
GabHLH131	Cotton_A_25003	GhbHLH060	Gh_A05G2652
GabHLH137	Cotton_A_38617	GhbHLH062	Gh_A05G3639
GabHLH125	Cotton_A_19514	GhbHLH063	Gh_A05G3762
GabHLH145	Cotton_A_07854	GhbHLH064	Gh_A05G3795
GabHLH147	Cotton_A_11175	GhbHLH065	Gh_A05G3957
GabHLH168	Cotton_A_37465	GhbHLH066	Gh_A06G0057
GabHLH094	Cotton_A_14902	GhbHLH067	Gh_A06G0161
GabHLH098	Cotton_A_25258	GhbHLH068	Gh_A06G0223
GabHLH151	Cotton_A_27862	GhbHLH069	Gh_A06G0241
GabHLH095	Cotton_A_18878	GhbHLH070	Gh_A06G0553
GabHLH100	Cotton_A_32829	GhbHLH072	Gh_A06G0872
GabHLH101	Cotton_A_32830	GhbHLH072	Gh_A06G0872
GabHLH102	Cotton_A_34746	GhbHLH073	Gh_A06G1082
GabHLH090	Cotton_A_13783	GhbHLH074	Gh_A06G1395
GabHLH091	Cotton_A_13784	GhbHLH074	Gh_A06G1395
GabHLH092	Cotton_A_13785	GhbHLH075	Gh_A06G1396
GabHLH093	Cotton_A_14845	GhbHLH076	Gh_A06G1858
GabHLH088	Cotton_A_02794	GhbHLH077	Gh_A06G1891
GabHLH105	Cotton_A_36436	GhbHLH078	Gh_A06G2080
GabHLH203	Cotton_A_10345	GhbHLH079	Gh_A07G0039
GabHLH192	Cotton_A_05723	GhbHLH080	Gh_A07G0112
GabHLH193	Cotton_A_05668	GhbHLH081	Gh_A07G0148
GabHLH200	Cotton_A_03649	GhbHLH082	Gh_A07G0414
GabHLH191	Cotton_A_29988	GhbHLH083	Gh_A07G0598
GabHLH204	Cotton_A_19100	GhbHLH084	Gh_A07G0629
GabHLH205	Cotton_A_12235	GhbHLH085	Gh_A07G0692
GabHLH159	Cotton_A_14075	GhbHLH086	Gh_A07G1202
GabHLH212	Cotton_A_32570	GhbHLH087	Gh_A07G1232
GabHLH194	Cotton_A_40771	GhbHLH088	Gh_A07G1552
GabHLH211	Cotton_A_15200	GhbHLH090	Gh_A07G1800
GabHLH190	Cotton_A_05880	GhbHLH091	Gh_A07G1843
GabHLH209	Cotton_A_19428	GhbHLH092	Gh_A07G1964
GabHLH208	Cotton_A_22712	GhbHLH093	Gh_A07G2140
GabHLH189	Cotton_A_05966	GhbHLH094	Gh_A07G2157
GabHLH206	Cotton_A_32765	GhbHLH095	Gh_A07G2268
GabHLH198	Cotton_A_03562	GhbHLH096	Gh_A07G2286
GabHLH012	Cotton_A_06817	GhbHLH097	Gh_A08G0230
GabHLH019	Cotton_A_36552	GhbHLH098	Gh_A08G0962
GabHLH107	Cotton_A_39529	GhbHLH099	Gh_A08G1091
GabHLH016	Cotton_A_25970	GhbHLH101	Gh_A08G1636
GabHLH015	Cotton_A_20686	GhbHLH102	Gh_A08G1678
GabHLH013	Cotton_A_16840	GhbHLH103	Gh_A08G1880
GabHLH014	Cotton_A_19549	GhbHLH104	Gh_A08G2365
GabHLH017	Cotton_A_26005	GhbHLH105	Gh_A08G2484
GabHLH011	Cotton_A_03298	GhbHLH106	Gh_A08G2486
GabHLH148	Cotton_A_14739	GhbHLH107	Gh_A09G0075
GabHLH155	Cotton_A_40026	GhbHLH108	Gh_A09G0190
GabHLH150	Cotton_A_27088	GhbHLH109	Gh_A09G0192
GabHLH154	Cotton_A_36849	GhbHLH110	Gh_A09G0477
GabHLH153	Cotton_A_35957	GhbHLH111	Gh_A09G0522
GabHLH149	Cotton_A_17640	GhbHLH112	Gh_A09G0675
GabHLH138	Cotton_A_01739	GhbHLH113	Gh_A09G0994
GabHLH144	Cotton_A_07791	GhbHLH114	Gh_A09G1174
GabHLH143	Cotton_A_07788	GhbHLH115	Gh_A09G1177
GabHLH136	Cotton_A_34289	GhbHLH116	Gh_A09G1589
GabHLH177	Cotton_A_21593	GhbHLH117	Gh_A09G1600
GabHLH140	Cotton_A_07321	GhbHLH118	Gh_A09G1777
GabHLH141	Cotton_A_07409	GhbHLH119	Gh_A09G1863
GabHLH039	Cotton_A_32545	GhbHLH120	Gh_A09G1952
GabHLH139	Cotton_A_07316	GhbHLH121	Gh_A09G2341
GabHLH135	Cotton_A_32486	GhbHLH122	Gh_A09G2474
GabHLH127	Cotton_A_20787	GhbHLH123	Gh_A10G0164
GabHLH126	Cotton_A_20785	GhbHLH124	Gh_A10G0166
GabHLH110	Cotton_A_03966	GhbHLH125	Gh_A10G0292
GabHLH018	Cotton_A_29708	GhbHLH125	Gh_A10G0292
GabHLH087	Cotton_A_41030	GhbHLH125	Gh_A10G0292
GabHLH215	Cotton_A_24114	GhbHLH125	Gh_A10G0292
GabHLH111	Cotton_A_17491	GhbHLH126	Gh_A10G0560
GabHLH080	Cotton_A_14191	GhbHLH127	Gh_A10G0730
GabHLH196	Cotton_A_25051	GhbHLH128	Gh_A10G0750
GabHLH118	Cotton_A_38636	GhbHLH129	Gh_A10G1013
GabHLH114	Cotton_A_24448	GhbHLH131	Gh_A10G1164
GabHLH112	Cotton_A_23093	GhbHLH132	Gh_A10G1210
GabHLH113	Cotton_A_23759	GhbHLH133	Gh_A10G1280
GabHLH115	Cotton_A_24713	GhbHLH134	Gh_A10G1739
GabHLH001	Cotton_A_10140	GhbHLH135	Gh_A10G2158
GabHLH109	Cotton_A_03906	GhbHLH136	Gh_A10G2207
GabHLH207	Cotton_A_28763	GhbHLH137	Gh_A11G0202
GabHLH173	Cotton_A_09219	GhbHLH138	Gh_A11G0278
GabHLH054	Cotton_A_01907	GhbHLH139	Gh_A11G0318
GabHLH055	Cotton_A_01949	GhbHLH140	Gh_A11G0353
GabHLH056	Cotton_A_01954	GhbHLH141	Gh_A11G0357
GabHLH063	Cotton_A_10840	GhbHLH142	Gh_A11G0459
GabHLH064	Cotton_A_10855	GhbHLH143	Gh_A11G0468
GabHLH027	Cotton_A_09442	GhbHLH144	Gh_A11G0588
GabHLH157	Cotton_A_07705	GhbHLH145	Gh_A11G0710
GabHLH037	Cotton_A_21457	GhbHLH146	Gh_A11G0796
GabHLH030	Cotton_A_14405	GhbHLH147	Gh_A11G0884
GabHLH032	Cotton_A_15640	GhbHLH148	Gh_A11G0909
GabHLH033	Cotton_A_15654	GhbHLH149	Gh_A11G0922
GabHLH034	Cotton_A_15656	GhbHLH149	Gh_A11G0922
GabHLH025	Cotton_A_08234	GhbHLH150	Gh_A11G1115
GabHLH038	Cotton_A_26571	GhbHLH152	Gh_A11G1163
GabHLH165	Cotton_A_32766	GhbHLH153	Gh_A11G1180
GabHLH108	Cotton_A_02971	GhbHLH154	Gh_A11G1248
GabHLH023	Cotton_A_03791	GhbHLH155	Gh_A11G1301
GabHLH036	Cotton_A_19366	GhbHLH156	Gh_A11G1614
GabHLH179	Cotton_A_24348	GhbHLH157	Gh_A11G1781
GabHLH043	Cotton_A_39830	GhbHLH158	Gh_A11G1886
GabHLH041	Cotton_A_35670	GhbHLH159	Gh_A11G1894
GabHLH104	Cotton_A_35960	GhbHLH160	Gh_A11G1897
GabHLH026	Cotton_A_09305	GhbHLH161	Gh_A11G2243
GabHLH186	Cotton_A_37514	GhbHLH162	Gh_A11G2386
GabHLH067	Cotton_A_14790	GhbHLH163	Gh_A11G2494
GabHLH040	Cotton_A_34261	GhbHLH164	Gh_A11G2537
GabHLH028	Cotton_A_14312	GhbHLH165	Gh_A11G2746
GabHLH029	Cotton_A_14318	GhbHLH166	Gh_A11G2752
GabHLH024	Cotton_A_06612	GhbHLH167	Gh_A11G2808
GabHLH142	Cotton_A_07590	GhbHLH168	Gh_A11G2956
GabHLH170	Cotton_A_09193	GhbHLH169	Gh_A11G2978
GabHLH171	Cotton_A_09215	GhbHLH170	Gh_A11G3000
GabHLH035	Cotton_A_15701	GhbHLH171	Gh_A11G3067
GabHLH077	Cotton_A_38874	GhbHLH172	Gh_A12G0259
GabHLH068	Cotton_A_15254	GhbHLH173	Gh_A12G0337
GabHLH071	Cotton_A_21341	GhbHLH174	Gh_A12G0489
GabHLH066	Cotton_A_14779	GhbHLH175	Gh_A12G0596
GabHLH075	Cotton_A_31085	GhbHLH176	Gh_A12G0666
GabHLH076	Cotton_A_37582	GhbHLH177	Gh_A12G0736
GabHLH134	Cotton_A_31202	GhbHLH178	Gh_A12G0862
GabHLH073	Cotton_A_25894	GhbHLH179	Gh_A12G1040
GabHLH057	Cotton_A_04469	GhbHLH180	Gh_A12G1276
GabHLH072	Cotton_A_23045	GhbHLH181	Gh_A12G1319
GabHLH059	Cotton_A_06213	GhbHLH182	Gh_A12G1457
GabHLH058	Cotton_A_06141	GhbHLH183	Gh_A12G1523
GabHLH202	Cotton_A_34462	GhbHLH184	Gh_A12G1560
GabHLH074	Cotton_A_27688	GhbHLH185	Gh_A12G1600
GabHLH062	Cotton_A_08002	GhbHLH186	Gh_A12G1755
GabHLH061	Cotton_A_07914	GhbHLH187	Gh_A12G1889
GabHLH060	Cotton_A_07908	GhbHLH188	Gh_A12G1893
GabHLH065	Cotton_A_13206	GhbHLH189	Gh_A12G2172
GabHLH052	Cotton_A_01362	GhbHLH190	Gh_A12G2377
GabHLH070	Cotton_A_21315	GhbHLH191	Gh_A12G2534
GabHLH169	Cotton_A_00932	GhbHLH192	Gh_A13G0192
GabHLH176	Cotton_A_19722	GhbHLH193	Gh_A13G0291
GabHLH175	Cotton_A_19391	GhbHLH194	Gh_A13G0307
GabHLH099	Cotton_A_29614	GhbHLH195	Gh_A13G0361
GabHLH096	Cotton_A_20980	GhbHLH196	Gh_A13G0389
GabHLH197	Cotton_A_27959	GhbHLH197	Gh_A13G0641
GabHLH184	Cotton_A_33834	GhbHLH198	Gh_A13G0762
GabHLH183	Cotton_A_33827	GhbHLH199	Gh_A13G0768
GabHLH185	Cotton_A_36525	GhbHLH200	Gh_A13G1001
GabHLH174	Cotton_A_17918	GhbHLH201	Gh_A13G1200
GabHLH178	Cotton_A_22395	GhbHLH202	Gh_A13G1525
GabHLH210	Cotton_A_27326	GhbHLH203	Gh_A13G1818
GabHLH187	Cotton_A_39383	GhbHLH204	Gh_A13G2128
GabHLH180	Cotton_A_24360	GhbHLH426	Gh_Sca004901G02
GabHLH086	Cotton_A_40087	GhbHLH428	Gh_Sca008688G01
GabHLH042	Cotton_A_39434	#N/A	#N/A
GabHLH053	Cotton_A_01363	#N/A	#N/A
GabHLH069	Cotton_A_17744	#N/A	#N/A
GabHLH128	Cotton_A_21074	#N/A	#N/A
GabHLH129	Cotton_A_21075	#N/A	#N/A
GabHLH146	Cotton_A_09661	#N/A	#N/A
GabHLH161	Cotton_A_18661	#N/A	#N/A
GabHLH163	Cotton_A_29014	#N/A	#N/A
GabHLH164	Cotton_A_30832	#N/A	#N/A
GabHLH167	Cotton_A_35104	#N/A	#N/A
GabHLH172	Cotton_A_09216	#N/A	#N/A
GabHLH182	Cotton_A_27791	#N/A	#N/A
GabHLH201	Cotton_A_34469	#N/A	#N/A
f. Ortholog pairs identified between G. raimondii and D-subgenome
Genes marked by yellow color are lost genes when they evolved from dioploid to alltetraploid
GhbHLH NO. in G. raimondii	Gene Identifier in G. raimondii	Corresponding Ortholog GhbHLH NO. in D_subfamily	Gene Identifier in D_subfamily
Gorai.002G016500.1	GrbHLH021	Gh_D01G0152	GhbHLH205
Gorai.002G079200.1	GrbHLH022	Gh_D01G0554	GhbHLH206
Gorai.002G081900.1	GrbHLH023	Gh_D01G0575	GhbHLH207
Gorai.002G107000.1	GrbHLH024	Gh_D01G0798	GhbHLH208
Gorai.002G116400.1	GrbHLH025	Gh_D01G0879	GhbHLH209
Gorai.002G135000.1	GrbHLH026	Gh_D01G1057	GhbHLH210
Gorai.002G137900.1	GrbHLH027	Gh_D01G1087	GhbHLH211
Gorai.002G211500.1	GrbHLH028	Gh_D01G1748	GhbHLH212
Gorai.002G228900.1	GrbHLH029	Gh_D01G1910	GhbHLH213
Gorai.002G229100.1	GrbHLH030	Gh_D01G1913	GhbHLH214
Gorai.005G012400.1	GrbHLH055	Gh_D02G0116	GhbHLH215
Gorai.005G022400.1	GrbHLH056	Gh_D02G0205	GhbHLH216
Gorai.005G046700.1	GrbHLH057	Gh_D02G0406	GhbHLH217
Gorai.005G094800.1	GrbHLH058	Gh_D02G0841	GhbHLH219
Gorai.005G136000.1	GrbHLH059	Gh_D02G1179	GhbHLH220
Gorai.005G139900.1	GrbHLH060	Gh_D02G1245	GhbHLH221
Gorai.005G148300.1	GrbHLH061	Gh_D02G1321	GhbHLH222
Gorai.005G157300.1	GrbHLH062	Gh_D02G1405	GhbHLH223
Gorai.005G188700.1	GrbHLH063	Gh_D02G1714	GhbHLH224
Gorai.005G208700.1	GrbHLH064	Gh_D02G1895	GhbHLH225
Gorai.005G218900.1	GrbHLH065	Gh_D02G1995	GhbHLH226
Gorai.005G231900.1	GrbHLH066	Gh_D02G2021	GhbHLH227
Gorai.005G252200.1	GrbHLH068	Gh_D02G2226	GhbHLH229
Gorai.003G009400.1	GrbHLH031	Gh_D03G0086	GhbHLH230
Gorai.003G012900.1	GrbHLH032	Gh_D03G0119	GhbHLH231
Gorai.003G025300.1	GrbHLH033	Gh_D03G0212	GhbHLH232
Gorai.003G034600.1	GrbHLH034	Gh_D03G0304	GhbHLH233
Gorai.003G034700.1	GrbHLH035	Gh_D03G0305	GhbHLH234
Gorai.003G035900.1	GrbHLH036	Gh_D03G0317	GhbHLH235
Gorai.003G041800.1	GrbHLH037	Gh_D03G0375	GhbHLH236
Gorai.003G060900.1	GrbHLH038	Gh_D03G0554	GhbHLH237
Gorai.003G095400.1	GrbHLH039	Gh_D03G0859	GhbHLH238
Gorai.003G099500.1	GrbHLH040	Gh_D03G0895	GhbHLH239
Gorai.003G116300.1	GrbHLH041	Gh_D03G1047	GhbHLH240
Gorai.003G182100.1	GrbHLH042	Gh_D03G1849	GhbHLH241
Gorai.012G031100.1	GrbHLH203	Gh_D04G0248	GhbHLH242
Gorai.012G055200.1	GrbHLH204	Gh_D04G0454	GhbHLH243
Gorai.012G078100.1	GrbHLH205	Gh_D04G0664	GhbHLH244
Gorai.012G081100.1	GrbHLH206	Gh_D04G0689	GhbHLH245
Gorai.012G117300.1	GrbHLH207	Gh_D04G1295	GhbHLH246
Gorai.012G124100.1	GrbHLH208	Gh_D04G1354	GhbHLH247
Gorai.012G127900.1	GrbHLH209	Gh_D04G1389	GhbHLH248
Gorai.012G161900.1	GrbHLH210	Gh_D04G1698	GhbHLH249
Gorai.012G171500.1	GrbHLH211	Gh_D04G1777	GhbHLH250
Gorai.009G002200.1	GrbHLH148	Gh_D05G0023	GhbHLH251
Gorai.009G026600.1	GrbHLH149	Gh_D05G0247	GhbHLH252
Gorai.009G031900.1	GrbHLH150	Gh_D05G0303	GhbHLH253
Gorai.009G038500.1	GrbHLH151	Gh_D05G0369	GhbHLH254
Gorai.009G055200.1	GrbHLH152	Gh_D05G0534	GhbHLH255
Gorai.009G071900.1	GrbHLH153	Gh_D05G0688	GhbHLH256
Gorai.009G073100.1	GrbHLH154	Gh_D05G0699	GhbHLH257
Gorai.009G090400.1	GrbHLH155	Gh_D05G0858	GhbHLH258
Gorai.009G163400.1	GrbHLH156	Gh_D05G1480	GhbHLH259
Gorai.009G169200.1	GrbHLH157	Gh_D05G1534	GhbHLH260
Gorai.009G175300.1	GrbHLH158	Gh_D05G1594	GhbHLH261
Gorai.009G176000.1	GrbHLH159	Gh_D05G1601	GhbHLH262
Gorai.009G199600.1	GrbHLH160	Gh_D05G1827	GhbHLH263
Gorai.009G212900.1	GrbHLH161	Gh_D05G1949	GhbHLH264
Gorai.009G213800.1	GrbHLH162	Gh_D05G1958	GhbHLH265
Gorai.009G219100.1	GrbHLH163	Gh_D05G2013	GhbHLH266
Gorai.009G230000.1	GrbHLH165	Gh_D05G2112	GhbHLH267
Gorai.009G233000.1	GrbHLH166	Gh_D05G2140	GhbHLH268
Gorai.009G279600.1	GrbHLH167	Gh_D05G2532	GhbHLH269
Gorai.009G324000.1	GrbHLH168	Gh_D05G2928	GhbHLH270
Gorai.009G327300.1	GrbHLH169	Gh_D05G2954	GhbHLH271
Gorai.009G429100.1	GrbHLH171	Gh_D05G3503	GhbHLH273
Gorai.009G337700.1	GrbHLH170	Gh_D05G3774	GhbHLH274
Gorai.009G226200.1	GrbHLH164	Gh_D05G3821	GhbHLH275
Gorai.010G008200.1	GrbHLH172	Gh_D06G0034	GhbHLH276
Gorai.010G020500.1	GrbHLH173	Gh_D06G0152	GhbHLH277
Gorai.010G028200.1	GrbHLH175	Gh_D06G0217	GhbHLH278
Gorai.010G035900.1	GrbHLH177	Gh_D06G0273	GhbHLH279
Gorai.010G073600.1	GrbHLH178	Gh_D06G0622	GhbHLH280
Gorai.010G112200.1	GrbHLH181	Gh_D06G1019	GhbHLH281
Gorai.010G147100.1	GrbHLH182	Gh_D06G1312	GhbHLH282
Gorai.010G154100.1	GrbHLH183	Gh_D06G1384	GhbHLH283
Gorai.010G191800.1	GrbHLH184	Gh_D06G1739	GhbHLH284
Gorai.010G191900.1	GrbHLH185	Gh_D06G1740	GhbHLH285
Gorai.010G031800.1	GrbHLH176	Gh_D06G2316	GhbHLH286
Gorai.001G007000.1	GrbHLH001	Gh_D07G0072	GhbHLH287
Gorai.001G017900.1	GrbHLH003	Gh_D07G0141	GhbHLH288
Gorai.001G047300.1	GrbHLH004	Gh_D07G0403	GhbHLH289
Gorai.001G054900.1	GrbHLH005	Gh_D07G0480	GhbHLH290
Gorai.001G074900.1	GrbHLH006	Gh_D07G0665	GhbHLH291
Gorai.001G078500.1	GrbHLH007	Gh_D07G0698	GhbHLH292
Gorai.001G103300.1	GrbHLH009	Gh_D07G0897	GhbHLH293
Gorai.001G148300.1	GrbHLH010	Gh_D07G1303	GhbHLH294
Gorai.001G151700.1	GrbHLH011	Gh_D07G1340	GhbHLH295
Gorai.001G183400.1	GrbHLH012	Gh_D07G1543	GhbHLH296
Gorai.001G193500.1	GrbHLH013	Gh_D07G1678	GhbHLH297
Gorai.001G197500.1	GrbHLH014	Gh_D07G1712	GhbHLH298
Gorai.001G223600.1	GrbHLH015	Gh_D07G1955	GhbHLH299
Gorai.001G230000.1	GrbHLH016	Gh_D07G2005	GhbHLH300
Gorai.001G234900.1	GrbHLH017	Gh_D07G2050	GhbHLH301
Gorai.001G242500.1	GrbHLH018	Gh_D07G2121	GhbHLH302
Gorai.001G256200.1	GrbHLH019	Gh_D07G2183	GhbHLH303
Gorai.001G275600.1	GrbHLH020	Gh_D07G2352	GhbHLH304
Gorai.001G012400.1	GrbHLH002	Gh_D07G2371	GhbHLH305
Gorai.001G086800.1	GrbHLH008	Gh_D07G2426	GhbHLH306
Gorai.004G035800.1	GrbHLH043	Gh_D08G0317	GhbHLH307
Gorai.004G064400.1	GrbHLH044	Gh_D08G0565	GhbHLH308
Gorai.004G075200.1	GrbHLH045	Gh_D08G0666	GhbHLH309
Gorai.004G129600.1	GrbHLH046	Gh_D08G1175	GhbHLH310
Gorai.004G149500.1	GrbHLH047	Gh_D08G1374	GhbHLH311
Gorai.004G184800.1	GrbHLH049	Gh_D08G1707	GhbHLH312
Gorai.004G212200.1	GrbHLH050	Gh_D08G1966	GhbHLH313
Gorai.004G215900.1	GrbHLH052	Gh_D08G1998	GhbHLH314
Gorai.004G218900.1	GrbHLH053	Gh_D08G2028	GhbHLH315
Gorai.004G243100.1	GrbHLH054	Gh_D08G2242	GhbHLH316
Gorai.006G008800.1	GrbHLH069	Gh_D09G0072	GhbHLH317
Gorai.006G021500.1	GrbHLH070	Gh_D09G0180	GhbHLH318
Gorai.006G021800.1	GrbHLH071	Gh_D09G0182	GhbHLH319
Gorai.006G060400.1	GrbHLH073	Gh_D09G0484	GhbHLH320
Gorai.006G054300.1	GrbHLH072	Gh_D09G0518	GhbHLH321
Gorai.006G085000.1	GrbHLH074	Gh_D09G0684	GhbHLH322
Gorai.006G105000.1	GrbHLH075	Gh_D09G0859	GhbHLH323
Gorai.006G120300.1	GrbHLH076	Gh_D09G1014	GhbHLH324
Gorai.006G139900.1	GrbHLH077	Gh_D09G1180	GhbHLH325
Gorai.006G140200.1	GrbHLH078	Gh_D09G1183	GhbHLH326
Gorai.006G194500.1	GrbHLH079	Gh_D09G1679	GhbHLH327
Gorai.006G196500.1	GrbHLH080	Gh_D09G1697	GhbHLH328
Gorai.006G216700.1	GrbHLH081	Gh_D09G1895	GhbHLH330
Gorai.006G217200.1	GrbHLH082	Gh_D09G1900	GhbHLH331
Gorai.006G246400.1	GrbHLH084	Gh_D09G2157	GhbHLH332
Gorai.006G269200.1	GrbHLH085	Gh_D09G2368	GhbHLH333
Gorai.006G225700.1	GrbHLH083	Gh_D09G2423	GhbHLH334
Gorai.011G019900.1	GrbHLH186	Gh_D10G0179	GhbHLH335
Gorai.011G020100.1	GrbHLH187	Gh_D10G0181	GhbHLH336
Gorai.011G028400.1	GrbHLH188	Gh_D10G0240	GhbHLH337
Gorai.011G034000.1	GrbHLH189	Gh_D10G0295	GhbHLH338
Gorai.011G069200.1	GrbHLH190	Gh_D10G0600	GhbHLH339
Gorai.011G073400.1	GrbHLH191	Gh_D10G0646	GhbHLH340
Gorai.011G110900.1	GrbHLH192	Gh_D10G0984	GhbHLH341
Gorai.011G116100.1	GrbHLH193	Gh_D10G1033	GhbHLH342
Gorai.011G135700.1	GrbHLH195	Gh_D10G1206	GhbHLH343
Gorai.011G144600.1	GrbHLH196	Gh_D10G1288	GhbHLH344
Gorai.011G150200.1	GrbHLH197	Gh_D10G1331	GhbHLH345
Gorai.011G159100.1	GrbHLH198	Gh_D10G1411	GhbHLH346
Gorai.011G172500.1	GrbHLH199	Gh_D10G1533	GhbHLH347
Gorai.011G117300.1	GrbHLH194	Gh_D10G1580	GhbHLH348
Gorai.011G226600.1	GrbHLH200	Gh_D10G2011	GhbHLH349
Gorai.011G255600.1	GrbHLH201	Gh_D10G2228	GhbHLH350
Gorai.011G292100.1	GrbHLH202	Gh_D10G2406	GhbHLH351
Gorai.007G023500.1	GrbHLH087	Gh_D11G0213	GhbHLH353
Gorai.007G034400.1	GrbHLH088	Gh_D11G0306	GhbHLH354
Gorai.007G036200.1	GrbHLH089	Gh_D11G0327	GhbHLH355
Gorai.007G036300.1	GrbHLH090	Gh_D11G0328	GhbHLH356
Gorai.007G036700.1	GrbHLH091	Gh_D11G0332	GhbHLH357
Gorai.007G040600.1	GrbHLH092	Gh_D11G0373	GhbHLH358
Gorai.007G044400.1	GrbHLH093	Gh_D11G0411	GhbHLH359
Gorai.007G044800.1	GrbHLH094	Gh_D11G0415	GhbHLH360
Gorai.007G057800.1	GrbHLH095	Gh_D11G0530	GhbHLH361
Gorai.007G059100.1	GrbHLH096	Gh_D11G0543	GhbHLH362
Gorai.007G072600.1	GrbHLH097	Gh_D11G0675	GhbHLH363
Gorai.007G088300.1	GrbHLH098	Gh_D11G0826	GhbHLH364
Gorai.007G241100.1	GrbHLH117	Gh_D11G0862	GhbHLH365
Gorai.007G099300.1	GrbHLH099	Gh_D11G0934	GhbHLH366
Gorai.007G109300.1	GrbHLH100	Gh_D11G1032	GhbHLH367
Gorai.007G111800.1	GrbHLH101	Gh_D11G1055	GhbHLH368
Gorai.007G113300.1	GrbHLH103	Gh_D11G1063	GhbHLH369
Gorai.007G118100.1	GrbHLH104	Gh_D11G1107	GhbHLH370
Gorai.007G135600.1	GrbHLH105	Gh_D11G1266	GhbHLH371
Gorai.007G136400.1	GrbHLH106	Gh_D11G1273	GhbHLH372
Gorai.007G141800.1	GrbHLH107	Gh_D11G1319	GhbHLH373
Gorai.007G143800.1	GrbHLH108	Gh_D11G1337	GhbHLH374
Gorai.007G151900.1	GrbHLH109	Gh_D11G1395	GhbHLH375
Gorai.007G157700.1	GrbHLH110	Gh_D11G1449	GhbHLH376
Gorai.007G194400.1	GrbHLH111	Gh_D11G1773	GhbHLH377
Gorai.007G213700.1	GrbHLH112	Gh_D11G1935	GhbHLH378
Gorai.007G214800.1	GrbHLH113	Gh_D11G1945	GhbHLH379
Gorai.007G228900.1	GrbHLH114	Gh_D11G2073	GhbHLH380
Gorai.007G229000.1	GrbHLH115	Gh_D11G2074	GhbHLH381
Gorai.007G229900.1	GrbHLH116	Gh_D11G2082	GhbHLH382
Gorai.007G257400.1	GrbHLH118	Gh_D11G2383	GhbHLH383
Gorai.007G277200.1	GrbHLH119	Gh_D11G2556	GhbHLH384
Gorai.007G294800.1	GrbHLH120	Gh_D11G2701	GhbHLH385
Gorai.007G309400.1	GrbHLH121	Gh_D11G2839	GhbHLH386
Gorai.007G314800.1	GrbHLH122	Gh_D11G2890	GhbHLH387
Gorai.007G353000.1	GrbHLH124	Gh_D11G3081	GhbHLH388
Gorai.007G361700.1	GrbHLH125	Gh_D11G3162	GhbHLH389
Gorai.007G352300.1	GrbHLH123	Gh_D11G3340	GhbHLH390
Gorai.007G113200.1	GrbHLH102	Gh_D11G3523	GhbHLH391
Gorai.008G029300.1	GrbHLH126	Gh_D12G0259	GhbHLH392
Gorai.008G036900.1	GrbHLH127	Gh_D12G0328	GhbHLH393
Gorai.008G053100.1	GrbHLH128	Gh_D12G0475	GhbHLH394
Gorai.008G055400.1	GrbHLH129	Gh_D12G0497	GhbHLH395
Gorai.008G067500.1	GrbHLH130	Gh_D12G0607	GhbHLH396
Gorai.008G077300.1	GrbHLH131	Gh_D12G0670	GhbHLH397
Gorai.008G106900.1	GrbHLH133	Gh_D12G0943	GhbHLH398
Gorai.008G128800.1	GrbHLH134	Gh_D12G1160	GhbHLH399
Gorai.008G154300.1	GrbHLH135	Gh_D12G1398	GhbHLH400
Gorai.008G159000.1	GrbHLH136	Gh_D12G1443	GhbHLH401
Gorai.008G175100.1	GrbHLH137	Gh_D12G1583	GhbHLH402
Gorai.008G181800.1	GrbHLH138	Gh_D12G1645	GhbHLH403
Gorai.008G186700.1	GrbHLH139	Gh_D12G1688	GhbHLH404
Gorai.008G192000.1	GrbHLH140	Gh_D12G1740	GhbHLH405
Gorai.008G209900.1	GrbHLH141	Gh_D12G1906	GhbHLH406
Gorai.008G225800.1	GrbHLH142	Gh_D12G2069	GhbHLH407
Gorai.008G226300.1	GrbHLH143	Gh_D12G2074	GhbHLH408
Gorai.008G259000.1	GrbHLH144	Gh_D12G2351	GhbHLH409
Gorai.008G282300.1	GrbHLH146	Gh_D12G2505	GhbHLH410
Gorai.008G282400.1	GrbHLH147	Gh_D12G2506	GhbHLH411
Gorai.008G270700.1	GrbHLH145	Gh_D12G2689	GhbHLH412
Gorai.013G023000.1	GrbHLH212	Gh_D13G0207	GhbHLH413
Gorai.013G036400.1	GrbHLH213	Gh_D13G0330	GhbHLH414
Gorai.013G038100.1	GrbHLH214	Gh_D13G0346	GhbHLH415
Gorai.013G045100.1	GrbHLH215	Gh_D13G0406	GhbHLH416
Gorai.013G079600.1	GrbHLH217	Gh_D13G0711	GhbHLH417
Gorai.013G083800.1	GrbHLH218	Gh_D13G0759	GhbHLH418
Gorai.013G098000.1	GrbHLH219	Gh_D13G0896	GhbHLH419
Gorai.013G098600.1	GrbHLH220	Gh_D13G0902	GhbHLH420
Gorai.013G138300.1	GrbHLH221	Gh_D13G1248	GhbHLH421
Gorai.013G164100.1	GrbHLH222	Gh_D13G1496	GhbHLH422
Gorai.013G204300.1	GrbHLH223	Gh_D13G1856	GhbHLH423
Gorai.013G242800.1	GrbHLH224	Gh_D13G2183	GhbHLH424
Gorai.013G048000.1	GrbHLH216	Gh_D13G2548	GhbHLH425
Gorai.004G152400.1	GrbHLH048	#N/A	#N/A
Gorai.004G212900.1	GrbHLH051	#N/A	#N/A
Gorai.005G244200.1	GrbHLH067	#N/A	#N/A
Gorai.007G005700.1	GrbHLH086	#N/A	#N/A
Gorai.008G087600.1	GrbHLH132	#N/A	#N/A
Gorai.010G025400.1	GrbHLH174	#N/A	#N/A
Gorai.010G083900.1	GrbHLH179	#N/A	#N/A
Gorai.010G090500.1	GrbHLH180	#N/A	#N/A
g. Paralog pairs identified between A-subgenome and D-subgenome
GhbHLH NO. in A_subfamily	Gene Identifier in A_subfamily	Corresponding Paralog GhbHLH NO. in D_subfamily	Gene Identifier in D_subfamily	Expression correlation coefﬁcient (R)	t-test P-Value
GhbHLH001	Gh_A01G0544	GhbHLH206	Gh_D01G0554	0.926208	1.52097e-05
GhbHLH003	Gh_A01G0772	GhbHLH208	Gh_D01G0798	1	0
GhbHLH004	Gh_A01G1034	GhbHLH211	Gh_D01G1087	0.772389	0.00323557
GhbHLH005	Gh_A01G1502	GhbHLH212	Gh_D01G1748	0.737043	0.00624065
GhbHLH006	Gh_A01G1661	GhbHLH213	Gh_D01G1910	0.982038	1.42872e-08
GhbHLH007	Gh_A01G1663	GhbHLH214	Gh_D01G1913	0.638111	0.0255617
GhbHLH008	Gh_A01G2041	GhbHLH205	Gh_D01G0152	0.98238	1.29877e-08
GhbHLH009	Gh_A02G0095	GhbHLH215	Gh_D02G0116	0.955793	1.23438e-06
GhbHLH010	Gh_A02G0164	GhbHLH216	Gh_D02G0205	0.9623	5.62989e-07
GhbHLH011	Gh_A02G0343	GhbHLH217	Gh_D02G0406	0.291386	0.35814
GhbHLH012	Gh_A02G0792	GhbHLH219	Gh_D02G0841	0.583569	0.0463737
GhbHLH013	Gh_A02G1131	GhbHLH237	Gh_D03G0554	0.991695	3.06793e-10
GhbHLH015	Gh_A02G1241	GhbHLH236	Gh_D03G0375	-0.0859242	0.790614
GhbHLH016	Gh_A02G1404	GhbHLH235	Gh_D03G0317	0.892321	9.49127e-05
GhbHLH017	Gh_A02G1414	GhbHLH234	Gh_D03G0305	0.696905	0.0117813
GhbHLH018	Gh_A02G1415	GhbHLH233	Gh_D03G0304	0.998706	2.8495e-14
GhbHLH019	Gh_A02G1502	GhbHLH232	Gh_D03G0212	0.477312	0.116605
GhbHLH020	Gh_A02G1604	GhbHLH231	Gh_D03G0119	0.726823	0.00740968
GhbHLH021	Gh_A02G1636	GhbHLH230	Gh_D03G0086	0.837554	0.000673665
GhbHLH022	Gh_A03G0010	GhbHLH241	Gh_D03G1849	0.800577	0.0017581
GhbHLH023	Gh_A03G0490	GhbHLH240	Gh_D03G1047	0.984486	6.89632e-09
GhbHLH024	Gh_A03G0577	GhbHLH238	Gh_D03G0859	0.911829	3.61382e-05
GhbHLH025	Gh_A03G0607	GhbHLH239	Gh_D03G0895	0.888739	0.000111091
GhbHLH026	Gh_A03G0837	GhbHLH220	Gh_D02G1179	0.538235	0.0710359
GhbHLH027	Gh_A03G0864	GhbHLH221	Gh_D02G1245	0.957609	1.00394e-06
GhbHLH028	Gh_A03G0937	GhbHLH222	Gh_D02G1321	0.867569	0.000255769
GhbHLH029	Gh_A03G1014	GhbHLH223	Gh_D02G1405	0.976382	5.56263e-08
GhbHLH030	Gh_A03G1273	GhbHLH224	Gh_D02G1714	0.977717	4.16821e-08
GhbHLH031	Gh_A03G1436	GhbHLH225	Gh_D02G1895	0.905034	5.17704e-05
GhbHLH032	Gh_A03G1607	GhbHLH227	Gh_D02G2021	-0.144561	0.653972
GhbHLH034	Gh_A03G1793	GhbHLH229	Gh_D02G2226	0.782405	0.0026311
GhbHLH035	Gh_A03G2155	GhbHLH226	Gh_D02G1995	0.00463477	0.988594
GhbHLH037	Gh_A04G0201	GhbHLH273	Gh_D05G3503	0.922508	1.93016e-05
GhbHLH039	Gh_A04G0803	GhbHLH246	Gh_D04G1295	0.876966	0.00017996
GhbHLH040	Gh_A04G0856	GhbHLH247	Gh_D04G1354	0.978478	3.50805e-08
GhbHLH041	Gh_A04G0887	GhbHLH248	Gh_D04G1389	0.978422	3.55306e-08
GhbHLH042	Gh_A04G1091	GhbHLH249	Gh_D04G1698	0.962241	5.6728e-07
GhbHLH043	Gh_A05G0019	GhbHLH251	Gh_D05G0023	0.980183	2.32854e-08
GhbHLH044	Gh_A05G0224	GhbHLH253	Gh_D05G0303	0.655653	0.0206214
GhbHLH045	Gh_A05G0268	GhbHLH254	Gh_D05G0369	0.546403	0.0660451
GhbHLH046	Gh_A05G0416	GhbHLH255	Gh_D05G0534	0.517362	0.0849543
GhbHLH047	Gh_A05G0559	GhbHLH256	Gh_D05G0688	0.978378	3.58932e-08
GhbHLH048	Gh_A05G0570	GhbHLH257	Gh_D05G0699	-0.0921709	0.775723
GhbHLH049	Gh_A05G0723	GhbHLH258	Gh_D05G0858	0.997403	9.2646e-13
GhbHLH050	Gh_A05G1310	GhbHLH259	Gh_D05G1480	0.484062	0.110798
GhbHLH051	Gh_A05G1422	GhbHLH261	Gh_D05G1594	0.980336	2.24028e-08
GhbHLH052	Gh_A05G1429	GhbHLH262	Gh_D05G1601	0.931552	1.05402e-05
GhbHLH053	Gh_A05G1755	GhbHLH264	Gh_D05G1949	0.351183	0.263006
GhbHLH054	Gh_A05G1764	GhbHLH265	Gh_D05G1958	0.890709	0.000101946
GhbHLH055	Gh_A05G1820	GhbHLH266	Gh_D05G2013	0.743575	0.00556987
GhbHLH056	Gh_A05G1878	GhbHLH267	Gh_D05G2112	0.854478	0.000400449
GhbHLH057	Gh_A05G1905	GhbHLH268	Gh_D05G2140	0.883737	0.000137215
GhbHLH058	Gh_A05G2273	GhbHLH269	Gh_D05G2532	0.8777	0.000174877
GhbHLH059	Gh_A05G2637	GhbHLH270	Gh_D05G2928	0.968389	2.35736e-07
GhbHLH060	Gh_A05G2652	GhbHLH271	Gh_D05G2954	0.752605	0.00473384
GhbHLH061	Gh_A05G2888	GhbHLH244	Gh_D04G0664	0.741714	0.00575518
GhbHLH062	Gh_A05G3639	GhbHLH274	Gh_D05G3774	-0.230823	0.470425
GhbHLH063	Gh_A05G3762	GhbHLH275	Gh_D05G3821	0.750611	0.00490974
GhbHLH064	Gh_A05G3795	GhbHLH263	Gh_D05G1827	0.87732	0.000177498
GhbHLH065	Gh_A05G3957	GhbHLH252	Gh_D05G0247	0.979125	3.01464e-08
GhbHLH066	Gh_A06G0057	GhbHLH276	Gh_D06G0034	0.990362	6.44529e-10
GhbHLH067	Gh_A06G0161	GhbHLH277	Gh_D06G0152	0.55611	0.0604355
GhbHLH068	Gh_A06G0223	GhbHLH278	Gh_D06G0217	0.7651	0.00373786
GhbHLH069	Gh_A06G0241	GhbHLH286	Gh_D06G2316	0.923535	1.80886e-05
GhbHLH070	Gh_A06G0553	GhbHLH280	Gh_D06G0622	0.899594	6.7756e-05
GhbHLH072	Gh_A06G0872	GhbHLH281	Gh_D06G1019	0.899923	6.66906e-05
GhbHLH074	Gh_A06G1395	GhbHLH285	Gh_D06G1740	0.896629	7.79681e-05
GhbHLH077	Gh_A06G1891	GhbHLH279	Gh_D06G0273	0.494043	0.102567
GhbHLH078	Gh_A06G2080	GhbHLH283	Gh_D06G1384	0.885033	0.000130027
GhbHLH079	Gh_A07G0039	GhbHLH287	Gh_D07G0072	0.943746	4.03525e-06
GhbHLH080	Gh_A07G0112	GhbHLH305	Gh_D07G2371	0.974719	7.79582e-08
GhbHLH081	Gh_A07G0148	GhbHLH288	Gh_D07G0141	0.679003	0.0151753
GhbHLH082	Gh_A07G0414	GhbHLH290	Gh_D07G0480	0.935256	8.03154e-06
GhbHLH083	Gh_A07G0598	GhbHLH291	Gh_D07G0665	0.995652	1.21455e-11
GhbHLH084	Gh_A07G0629	GhbHLH292	Gh_D07G0698	0.999243	1.95966e-15
GhbHLH085	Gh_A07G0692	GhbHLH306	Gh_D07G2426	0.954923	1.35866e-06
GhbHLH086	Gh_A07G1202	GhbHLH294	Gh_D07G1303	0.226703	0.478604
GhbHLH087	Gh_A07G1232	GhbHLH295	Gh_D07G1340	0.723571	0.00781398
GhbHLH088	Gh_A07G1552	GhbHLH298	Gh_D07G1712	0.957511	1.01534e-06
GhbHLH090	Gh_A07G1800	GhbHLH300	Gh_D07G2005	0.862763	0.000303102
GhbHLH092	Gh_A07G1964	GhbHLH303	Gh_D07G2183	0.863878	0.000291558
GhbHLH093	Gh_A07G2140	GhbHLH304	Gh_D07G2352	0.76905	0.0034588
GhbHLH094	Gh_A07G2157	GhbHLH302	Gh_D07G2121	0.960512	7.07576e-07
GhbHLH095	Gh_A07G2268	GhbHLH293	Gh_D07G0897	0.759872	0.00413301
GhbHLH096	Gh_A07G2286	GhbHLH289	Gh_D07G0403	1	0
GhbHLH097	Gh_A08G0230	GhbHLH307	Gh_D08G0317	0.641018	0.0246894
GhbHLH098	Gh_A08G0962	GhbHLH310	Gh_D08G1175	0.879711	0.000161531
GhbHLH099	Gh_A08G1091	GhbHLH311	Gh_D08G1374	0.984962	5.90679e-09
GhbHLH100	Gh_A08G1412	GhbHLH312	Gh_D08G1707	0.990835	5.0154e-10
GhbHLH101	Gh_A08G1636	GhbHLH313	Gh_D08G1966	0.737603	0.00618082
GhbHLH102	Gh_A08G1678	GhbHLH315	Gh_D08G2028	0.781301	0.00269317
GhbHLH103	Gh_A08G1880	GhbHLH316	Gh_D08G2242	0.881685	0.00014922
GhbHLH104	Gh_A08G2365	GhbHLH314	Gh_D08G1998	0.964008	4.47788e-07
GhbHLH105	Gh_A08G2484	GhbHLH309	Gh_D08G0666	0.760357	0.00409507
GhbHLH106	Gh_A08G2486	GhbHLH308	Gh_D08G0565	0.898686	7.07659e-05
GhbHLH107	Gh_A09G0075	GhbHLH317	Gh_D09G0072	0.0563435	0.861927
GhbHLH108	Gh_A09G0190	GhbHLH318	Gh_D09G0180	0.966683	3.05701e-07
GhbHLH109	Gh_A09G0192	GhbHLH319	Gh_D09G0182	0.950323	2.19137e-06
GhbHLH110	Gh_A09G0477	GhbHLH320	Gh_D09G0484	0.687882	0.0134128
GhbHLH111	Gh_A09G0522	GhbHLH321	Gh_D09G0518	0.927757	1.37157e-05
GhbHLH112	Gh_A09G0675	GhbHLH322	Gh_D09G0684	0.993064	1.24934e-10
GhbHLH113	Gh_A09G0994	GhbHLH324	Gh_D09G1014	1	0
GhbHLH114	Gh_A09G1174	GhbHLH325	Gh_D09G1180	0.807967	0.00147512
GhbHLH115	Gh_A09G1177	GhbHLH326	Gh_D09G1183	0.600334	0.0390251
GhbHLH116	Gh_A09G1589	GhbHLH327	Gh_D09G1679	0.963378	4.87819e-07
GhbHLH117	Gh_A09G1600	GhbHLH328	Gh_D09G1697	0.918399	2.4816e-05
GhbHLH118	Gh_A09G1777	GhbHLH331	Gh_D09G1900	0.984577	6.69757e-09
GhbHLH120	Gh_A09G1952	GhbHLH332	Gh_D09G2157	0.854535	0.000399705
GhbHLH121	Gh_A09G2341	GhbHLH330	Gh_D09G1895	0.846295	0.000518873
GhbHLH122	Gh_A09G2474	GhbHLH323	Gh_D09G0859	0.999873	2.62837e-19
GhbHLH123	Gh_A10G0164	GhbHLH335	Gh_D10G0179	1	1.32832e-79
GhbHLH124	Gh_A10G0166	GhbHLH336	Gh_D10G0181	0.990204	6.98912e-10
GhbHLH125	Gh_A10G0292	GhbHLH338	Gh_D10G0295	0.989742	8.79469e-10
GhbHLH126	Gh_A10G0560	GhbHLH339	Gh_D10G0600	0.516413	0.0856278
GhbHLH127	Gh_A10G0730	GhbHLH340	Gh_D10G0646	0.823716	0.000989141
GhbHLH128	Gh_A10G0750	GhbHLH342	Gh_D10G1033	0.929358	1.22948e-05
GhbHLH129	Gh_A10G1013	GhbHLH347	Gh_D10G1533	0.818168	0.00114352
GhbHLH130	Gh_A10G1098	GhbHLH346	Gh_D10G1411	0.997349	1.02621e-12
GhbHLH131	Gh_A10G1164	GhbHLH345	Gh_D10G1331	0.718286	0.00850597
GhbHLH132	Gh_A10G1210	GhbHLH344	Gh_D10G1288	0.973797	9.31019e-08
GhbHLH133	Gh_A10G1280	GhbHLH343	Gh_D10G1206	0.89046	0.000103071
GhbHLH134	Gh_A10G1739	GhbHLH349	Gh_D10G2011	0.981427	1.68735e-08
GhbHLH135	Gh_A10G2158	GhbHLH351	Gh_D10G2406	0.937939	6.52965e-06
GhbHLH136	Gh_A10G2207	GhbHLH337	Gh_D10G0240	0.871291	0.000223247
GhbHLH137	Gh_A11G0202	GhbHLH353	Gh_D11G0213	0.457503	0.134794
GhbHLH138	Gh_A11G0278	GhbHLH357	Gh_D11G0332	0.707709	0.0100272
GhbHLH139	Gh_A11G0318	GhbHLH358	Gh_D11G0373	0.919338	2.34588e-05
GhbHLH140	Gh_A11G0353	GhbHLH359	Gh_D11G0411	0.975339	6.89272e-08
GhbHLH141	Gh_A11G0357	GhbHLH360	Gh_D11G0415	0.987892	2.00818e-09
GhbHLH142	Gh_A11G0459	GhbHLH361	Gh_D11G0530	0.903097	5.70797e-05
GhbHLH143	Gh_A11G0468	GhbHLH362	Gh_D11G0543	0.786366	0.00241754
GhbHLH145	Gh_A11G0710	GhbHLH364	Gh_D11G0826	0.964849	3.98383e-07
GhbHLH146	Gh_A11G0796	GhbHLH366	Gh_D11G0934	0.846466	0.000516146
GhbHLH147	Gh_A11G0884	GhbHLH367	Gh_D11G1032	0.989269	1.1008e-09
GhbHLH148	Gh_A11G0909	GhbHLH368	Gh_D11G1055	0.467801	0.125123
GhbHLH149	Gh_A11G0922	GhbHLH391	Gh_D11G3523	0.972606	1.16033e-07
GhbHLH150	Gh_A11G1115	GhbHLH371	Gh_D11G1266	0.784501	0.00251639
GhbHLH151	Gh_A11G1120	GhbHLH372	Gh_D11G1273	0.914212	3.16419e-05
GhbHLH152	Gh_A11G1163	GhbHLH373	Gh_D11G1319	0.957136	1.06035e-06
GhbHLH153	Gh_A11G1180	GhbHLH374	Gh_D11G1337	0.948031	2.73522e-06
GhbHLH154	Gh_A11G1248	GhbHLH375	Gh_D11G1395	0.711426	0.00947137
GhbHLH155	Gh_A11G1301	GhbHLH376	Gh_D11G1449	0.891463	9.86106e-05
GhbHLH156	Gh_A11G1614	GhbHLH377	Gh_D11G1773	0.933031	9.47347e-06
GhbHLH157	Gh_A11G1781	GhbHLH379	Gh_D11G1945	0.849036	0.000476541
GhbHLH158	Gh_A11G1886	GhbHLH382	Gh_D11G2082	0.989506	9.84654e-10
GhbHLH159	Gh_A11G1894	GhbHLH381	Gh_D11G2074	0.6794	0.015093
GhbHLH160	Gh_A11G1897	GhbHLH380	Gh_D11G2073	0.999961	6.91467e-22
GhbHLH161	Gh_A11G2243	GhbHLH384	Gh_D11G2556	0.974816	7.64798e-08
GhbHLH162	Gh_A11G2386	GhbHLH385	Gh_D11G2701	0.757255	0.00434231
GhbHLH163	Gh_A11G2494	GhbHLH386	Gh_D11G2839	0.385385	0.216023
GhbHLH164	Gh_A11G2537	GhbHLH387	Gh_D11G2890	0.804335	0.00160944
GhbHLH165	Gh_A11G2746	GhbHLH390	Gh_D11G3340	0.898103	7.27514e-05
GhbHLH166	Gh_A11G2752	GhbHLH388	Gh_D11G3081	0.970549	1.66065e-07
GhbHLH167	Gh_A11G2808	GhbHLH389	Gh_D11G3162	0.946309	3.20981e-06
GhbHLH169	Gh_A11G2978	GhbHLH354	Gh_D11G0306	0.986637	3.2816e-09
GhbHLH170	Gh_A11G3000	GhbHLH355	Gh_D11G0327	0.877765	0.000174435
GhbHLH171	Gh_A11G3067	GhbHLH370	Gh_D11G1107	0.456631	0.135634
GhbHLH172	Gh_A12G0259	GhbHLH392	Gh_D12G0259	0.796212	0.00194375
GhbHLH173	Gh_A12G0337	GhbHLH393	Gh_D12G0328	0.989266	1.10246e-09
GhbHLH174	Gh_A12G0489	GhbHLH395	Gh_D12G0497	0.947599	2.84867e-06
GhbHLH175	Gh_A12G0596	GhbHLH396	Gh_D12G0607	0.924082	1.74663e-05
GhbHLH176	Gh_A12G0666	GhbHLH397	Gh_D12G0670	0.801841	0.00170697
GhbHLH178	Gh_A12G0862	GhbHLH398	Gh_D12G0943	0.984456	6.9627e-09
GhbHLH179	Gh_A12G1040	GhbHLH399	Gh_D12G1160	0.820282	0.00108265
GhbHLH180	Gh_A12G1276	GhbHLH400	Gh_D12G1398	0.990688	5.42815e-10
GhbHLH181	Gh_A12G1319	GhbHLH401	Gh_D12G1443	0.77006	0.00339009
GhbHLH182	Gh_A12G1457	GhbHLH402	Gh_D12G1583	0.818369	0.00113762
GhbHLH183	Gh_A12G1523	GhbHLH403	Gh_D12G1645	0.827991	0.000881589
GhbHLH184	Gh_A12G1560	GhbHLH404	Gh_D12G1688	0.629745	0.0281974
GhbHLH185	Gh_A12G1600	GhbHLH405	Gh_D12G1740	0.609971	0.035198
GhbHLH186	Gh_A12G1755	GhbHLH406	Gh_D12G1906	0.78654	0.00240844
GhbHLH187	Gh_A12G1889	GhbHLH407	Gh_D12G2069	0.962565	5.43662e-07
GhbHLH188	Gh_A12G1893	GhbHLH408	Gh_D12G2074	0.94291	4.33794e-06
GhbHLH189	Gh_A12G2172	GhbHLH409	Gh_D12G2351	0.958768	8.75664e-07
GhbHLH190	Gh_A12G2377	GhbHLH410	Gh_D12G2505	0.976377	5.5682e-08
GhbHLH191	Gh_A12G2534	GhbHLH394	Gh_D12G0475	0.915591	2.92472e-05
GhbHLH192	Gh_A13G0192	GhbHLH413	Gh_D13G0207	0.990723	5.32844e-10
GhbHLH193	Gh_A13G0291	GhbHLH414	Gh_D13G0330	0.324451	0.30352
GhbHLH194	Gh_A13G0307	GhbHLH415	Gh_D13G0346	0.243302	0.44606
GhbHLH195	Gh_A13G0361	GhbHLH416	Gh_D13G0406	0.796203	0.00194418
GhbHLH196	Gh_A13G0389	GhbHLH425	Gh_D13G2548	0.956911	1.088e-06
GhbHLH197	Gh_A13G0641	GhbHLH418	Gh_D13G0759	0.949697	2.33054e-06
GhbHLH198	Gh_A13G0762	GhbHLH419	Gh_D13G0896	0.935147	8.09805e-06
GhbHLH199	Gh_A13G0768	GhbHLH420	Gh_D13G0902	0.139241	0.666042
GhbHLH200	Gh_A13G1001	GhbHLH421	Gh_D13G1248	0.994774	3.04213e-11
GhbHLH201	Gh_A13G1200	GhbHLH422	Gh_D13G1496	0.677614	0.0154659
GhbHLH202	Gh_A13G1525	GhbHLH423	Gh_D13G1856	0.860917	0.000322999
GhbHLH203	Gh_A13G1818	GhbHLH424	Gh_D13G2183	0.83507	0.000723557
GhbHLH204	Gh_A13G2128	GhbHLH417	Gh_D13G0711	0.930177	1.16151e-05
