# Supplementary material for: Divergence and evolution of cotton bHLH proteins from diploid to allotetraploid
Source: BMC Genomics. 2018 Feb 23;19:162. doi: 10.1186/s12864-018-4543-y (PMC5824590; doi:10.1186/s12864-018-4543-y)
Supplement: Supplementary file 9 — Functional characterization of bHLH proteins presumed from different plant species. (XLSX 18 kb) [file 12864_2018_4543_MOESM9_ESM.xlsx]

## Sheet: Sheet1
Table S4. Functionally Characterized bHLH Proteins from Different Plant Species
Subfamily Name	bHLH Number	Arabidopsis thaliana Function	Subfamily according to Pires and Dolan (2010)
Subfamily 1	GhbHLH136, GabHLH109,GhbHLH337, GrbHLH188, TcbHLH073, VvbHLH014, GhbHLH078, GabHLH105, GhbHLH283, GrbHLH183, GhbHLH260, GrbHLH157, At162, VvbHLH060, GhbHLH041, GabHLH160, GhbHLH248, GrbHLH209, GhbHLH180, GhbHLH400, GrbHLH135, GabHLH057, VvbHLH017, TcbHLH037, GhbHLH026, GabHLH078, GhbHLH220, GrbHLH059, GhbHLH250, GrbHLH211, GabHLH161, TcbHLH031, TcbHLH030, GabHLH128, GabHLH129, TcbHLH090, TcbHLH091	Regulates genes involved in Fe uptake under Fe-deﬁciency conditions: ORG2, ORG3	Ib(2)
Subfamily 2	GhbHLH117, GabHLH177, GhbHLH328, GrbHLH080, TcbHLH044, GhbHLH190, GabHLH052, GhbHLH410, GrbHLH146, VvbHLH053, At120, At126, GabHLH053, GhbHLH411, TcbHLH043, GhbHLH430, GrbHLH147, TcbHLH050, TcbHLH051, VvbHLH051, VvbHLH052, At036, At118, GhbHLH134, GabHLH115, GhbHLH349, GrbHLH200, TcbHLH045, GhbHLH096, GabHLH198, GhbHLH289, GrbHLH004, At055, At125		Ib(2)
Subfamily 3	GrbHLH154, GabHLH020, GhbHLH257, GhbHLH048, TcbHLH087, VvbHLH077, GhbHLH113, GabHLH138, GhbHLH324, GrbHLH076, At100, At038ORG2, At039ORG3, TcbHLH065, GhbHLH166, GabHLH029, GhbHLH388, GrbHLH124, At101, OsbHLH056, At160, VvbHLH068, GhbHLH194, GabHLH175, GhbHLH415, GrbHLH214		Ib(2)
Subfamily 4	GhbHLH012, GabHLH031, GhbHLH219, GrbHLH058, TcbHLH078, GhbHLH057, GhbHLH268, GrbHLH166, GhbHLH202, GabHLH178, GhbHLH423, GrbHLH223, GrbHLH120, GabHLH186, GhbHLH385, GhbHLH162, VvbHLH001, TcbHLH069, GhbHLH103, GhbHLH316, GrbHLH054, GabHLH013, GhbHLH341, GrbHLH192, TcbHLH009, GhbHLH015, GhbHLH236, GrbHLH037, GabHLH002, VvbHLH026, OsbHLH046, OsbHLH047, VvbHLH006, OsbHLH051, VvbHLH064, GhbHLH130, Ghb…	Stomata differentiation: MUTE, FAMA, SPEECHLESS	Ia
Subfamily 5	GrbHLH215, GabHLH099, GhbHLH416, GhbHLH195, TcbHLH025, VvbHLH032, GhbHLH033, GhbHLH228, GhbHLH429, GabHLH050, GhbHLH428, GabHLH086, TcbHLH076, GhbHLH210, GrbHLH026, At095ZOU, OsbHLH144, OsbHLH146	Regulates embryonic development and endosperm breakdown: RGE1/ZHOUPI	Ib(1)
Subfamily 6	GhbHLH285, GrbHLH185, GhbHLH075, GhbHLH074, GabHLH090, GabHLH092, GrbHLH206, GabHLH164, GhbHLH284, GrbHLH184, GabHLH091, GhbHLH245, VvbHLH038, OsbHLH141, At091, At138, At010, At089, OsbHLH142	NA	II
Subfamily 7-1	GrbHLH224, GabHLH210, GhbHLH424, VvbHLH084, At035, At027, GhbHLH043, GabHLH132, GhbHLH251, GrbHLH148, GhbHLH203, OsbHLH006, OsbHLH007, OsbHLH156, At029FRU, GhbHLH122, GabHLH135, GhbHLH323, GrbHLH075, TcbHLH088, GrbHLH155, GhbHLH049, GhbHLH258, GabHLH116	Regulation of iron uptake: AtFIT Involved in the rice shoot growth inhibition caused by jasmonic acid: OsRERJ1	III(a+c)
Subfamily 7-2	GhbHLH123, GabHLH127, GhbHLH335, GrbHLH186, At022DYT1	DYSFUNCTIONAL TAPETUM 1 (DYT1)
Subfamily 7-3	GhbHLH181, GabHLH072, GhbHLH401, GrbHLH136, TcbHLH032, GhbHLH062, GhbHLH274, GrbHLH170, GabHLH137	NA
Subfamily 7-4	GrbHLH164, GabHLH125, GhbHLH275, GhbHLH063, GhbHLH069, GhbHLH286, GrbHLH176, GabHLH151, TcbHLH079, VvbHLH028, GhbHLH158, GhbHLH382, GrbHLH116, GabHLH043, TcbHLH007, GabHLH124, GrbHLH027, GhbHLH004, GhbHLH211, OsbHLH003, At061, At093, GhbHLH016, GhbHLH235, GrbHLH036, GabHLH006, OsbHLH004, GabHLH056, GabHLH084, GrbHLH094, GrbHLH041, GhbHLH360, GhbHLH240, GhbHLH141, GhbHLH023, VvbHLH012, TcbHLH042, …	Control stomatal development and involved in cold acclimation response and freezing tolerance: ICE/SCRM	IIIb
Subfamily 8-1	GhbHLH207, GrbHLH023, GabHLH152, GhbHLH002, TcbHLH074, GhbHLH201, GhbHLH422, GrbHLH222, GabHLH174, VvbHLH044, GhbHLH164, GabHLH040, GhbHLH387, GrbHLH122, TcbHLH027, GabHLH079, GrbHLH021, GhbHLH008, GhbHLH205, VvbHLH015, GabHLH119, GrbHLH159, GhbHLH052, GhbHLH262, OsbHLH152, OsbHLH057, OsbHLH058, VvbHLH080, TcbHLH062, GabHLH118, GhbHLH129, GhbHLH347, GrbHLH199, OsbHLH059	Metal homeostasis, auxin-conjugate metabolism: ILR3	IVc
Subfamily 8-2	GrbHLH091, GabHLH173, GhbHLH357, GhbHLH138, At047, OsbHLH061, OsbHLH063, OsbHLH065, GhbHLH021, GabHLH213, TcbHLH001, VvbHLH054, GhbHLH156, GabHLH036, GhbHLH377, GrbHLH111, GhbHLH230, GrbHLH031, VvbHLH072, GhbHLH229, TcbHLH023, GabHLH044, GhbHLH034, GrbHLH068	NA	IVb
Subfamily 9	GhbHLH253, GabHLH089, GhbHLH044, GrbHLH150, VvbHLH046, TcbHLH084, GhbHLH080, GabHLH192, GhbHLH305, GrbHLH002, At041, OsbHLH024, OsbHLH027, OsbHLH025, OsbHLH026, OsbHLH028, GhbHLH071, GrbHLH179, OsbHLH029, OsbHLH030	NA	IVd
Subfamily 10	GhbHLH120, GabHLH039, GhbHLH332, GrbHLH084, TcbHLH061, GhbHLH011, GabHLH047, GhbHLH217, GrbHLH057, At092, VvbHLH049, OsbHLH148	NA	IVd
Subfamily 11	GrbHLH042, GabHLH082, GhbHLH022, GhbHLH241, TcbHLH049, GhbHLH432, OsbHLH009, At004MYC4, At005MYC3, GhbHLH100, GhbHLH312, GrbHLH049, GrbHLH081, GabHLH139, GhbHLH330, GhbHLH121, GhbHLH188, GhbHLH408, GrbHLH143, GabHLH060, At006MYC2, At013MYC7E, GhbHLH147, GhbHLH367, GrbHLH100, GabHLH030, TcbHLH019, At017AIB, OsbHLH008, At003, VvbHLH003, GhbHLH153, GhbHLH374, GrbHLH108, GabHLH165, OsbHLH010, GrbHLH1…	ABA, JA and light signaling pathway: MYC2, MYC3, MYC4 ABA signaling: AIB Tryptophan biosynthesis: dominant mutation of ATR2	III(d+e)
Subfamily 12	GhbHLH137, GabHLH207, GhbHLH353, GrbHLH087, TcbHLH052, GhbHLH101, GabHLH016, GhbHLH313, GrbHLH050, VvbHLH057, At001Gl3, At002EGL1, GhbHLH146, GabHLH037, GhbHLH366, GrbHLH099, At012MYC1, OsbHLH012, OsbHLH165, OsbHLH016, OsbHLH015, OsbHLH013, OsbHLH014, At042TT8, GhbHLH314, GrbHLH052, GhbHLH104, GabHLH014, TcbHLH015, VvbHLH037, GhbHLH151, GhbHLH372, GrbHLH106	Anthocyanin biosynthesis: GL3, EGL3, TT8 Seed coat differentiation: GL3, EGL3, TT8, MYC1 Proanthocyanidin biosynthesis: TT8 Trichome/root hair formation: MYC1, GL3, EGL3	IIIf
Subfamily 13	GrbHLH035, GabHLH007, GhbHLH234, GhbHLH017, TcbHLH006, GhbHLH160, GhbHLH380, GrbHLH114, GabHLH104, VvbHLH009, GrbHLH210, GabHLH158, GhbHLH249, GhbHLH042, TcbHLH021, GhbHLH005, GhbHLH212, GrbHLH028, GabHLH005, At018, At025, VvbHLH008, VvbHLH010, VvbHLH005, VvbHLH004, VvbHLH013, VvbHLH007, OsbHLH018, GhbHLH142, GabHLH063, GhbHLH361, GrbHLH095, GhbHLH177, GabHLH076, GrbHLH132, GrbHLH115, GabHLH041, …	Required for the formation of an ER-derived structure: AtNAI1	IVa
Subfamily 14	GhbHLH182, GabHLH059, GhbHLH402, GrbHLH137, TcbHLH034, GhbHLH271, GhbHLH060, GrbHLH169, GabHLH131, GabHLH184, GhbHLH198, GhbHLH419, GrbHLH219, VvbHLH034, GrbHLH014, GabHLH194, GhbHLH298, GhbHLH088, TcbHLH041, VvbHLH022, GhbHLH139, GhbHLH358, GrbHLH092, GrbHLH085, GhbHLH333, GabHLH146, OsbHLH034, OsbHLH031, OsbHLH032, GabHLH054	Implicated in brassinosteroid signaling: AtBIM1, AtBIM2, AtBIM3	Va
Subfamily 15	TcbHLH036, VvbHLH041, GabHLH202, GrbHLH139, GhbHLH404, GhbHLH184, At030, At032, OsbHLH040, GhbHLH417, GrbHLH217, GhbHLH204, GabHLH187, OsbHLH038, OsbHLH039, VvbHLH027, GhbHLH056, GhbHLH267, GrbHLH165, OsbHLH041, VvbHLH074, At106, At107, TcbHLH064, GhbHLH165, GhbHLH390, GrbHLH123, GabHLH028, OsbHLH042, OsbHLH043, OsbHLH035, OsbHLH036, OsbHLH037, TcbHLH011, VvbHLH061, GrbHLH156, GabHLH123, GhbHLH25…	NA	Vb
Subfamily 16-1	GrbHLH112, GabHLH180, GrbHLH033, GhbHLH426, GhbHLH378, GhbHLH232, GhbHLH019, At037HEC2, At088HEC1, TcbHLH003, VvbHLH067, GabHLH094, VvbHLH033, GhbHLH053, GhbHLH067, GhbHLH264, GhbHLH277, GrbHLH161, GrbHLH173, GabHLH121, TcbHLH077, OsbHLH120, OsbHLH121, At040IND, OsbHLH124, At043HEC3, TcbHLH010, VvbHLH076, GhbHLH128, GhbHLH342, GrbHLH193, GabHLH196, OsbHLH118, OsbHLH119, OsbHLH117, At087, GhbHLH12…	Transmitting tract and stigma development: AtHEC1, AtHEC2, AtHEC3 Fruit differentiation: AtIND	VIIIb
Subfamily 16-2	GrbHLH044, GabHLH011, GhbHLH308, GhbHLH106, GhbHLH085, GrbHLH008, GabHLH205, GhbHLH306, OsbHLH126, At083RHD6, At086RSL1, OsbHLH125, OsbHLH127	Root hair formation: AtRHD6,AtRSL1	VIIIc(1)
Subfamily 16-3	TcbHLH081, VvbHLH030, GabHLH130, GrbHLH174, GrbHLH163, GhbHLH266, GhbHLH076, GhbHLH055, GabHLH093, At085, OsbHLH128, At084, GhbHLH032, GhbHLH227, GrbHLH066, GabHLH097, TcbHLH026, OsbHLH129, OsbHLH130, OsbHLH131, At054RSL4, At139, OsbHLH134, OsbHLH132, OsbHLH133	Root hair development: RSL4, RSL3, RSL2, RSL5	VIIIc(2)
Subfamily 17	GhbHLH150, GabHLH025, GhbHLH371, GrbHLH105, VvbHLH036	NA
Subfamily 18	GhbHLH213, GrbHLH029, GhbHLH006, GhbHLH115, GhbHLH326, GrbHLH078, At130, OsbHLH112, OsbHLH143, At122, GhbHLH047, GhbHLH256, GrbHLH153, GhbHLH097, GhbHLH307, GrbHLH043, OsbHLH109, OsbHLH110, OsbHLH111, At129, At128, GhbHLH344, GrbHLH196, GhbHLH200, GhbHLH421, GrbHLH048, TcbHLH082, At080, GrbHLH221, At081, GhbHLH132	NA	IX
Subfamily 19	GhbHLH272, TcbHLH013, GabHLH201, GabHLH190, GrbHLH017, GrbHLH012, GhbHLH301, GhbHLH296, GhbHLH091, VvbHLH082, GhbHLH154, GhbHLH375, GrbHLH109, GabHLH108, At015PIL5, OsbHLH062, VvbHLH062, GhbHLH107, GabHLH148, OsbHLH103, GhbHLH317, GrbHLH069, At009PIF4, At065PIL6, OsbHLH060, OsbHLH102, OsbHLH101, OsbHLH081, OsbHLH082, VvbHLH081, GhbHLH370, GrbHLH104, GhbHLH171, GabHLH035, GrbHLH010, GabHLH159, Ghb…	Bind to activated phytochromes and mediate light and gibberellin signaling responses: AtPIF1, AtPIF3, AtPIF4, AtPIF5, AtPIF6, AtPIF7 Phytochrome and cytochrome signaling: HFR1 Carpel margin development; mediator of germination responses to light and temperature: SPT Fertilization process: UNE10 Fruit dehiscence: ALC	VII(a+b)
Subfamily 20	TcbHLH014, VvbHLH002, GabHLH038, GrbHLH107, GhbHLH373, GhbHLH152, GhbHLH094, GhbHLH302, GrbHLH018, GabHLH189, At007, At059UN12, GrbHLH053, GabHLH015, GhbHLH315, GhbHLH102, GhbHLH105, GhbHLH309, GrbHLH045, GabHLH017, OsbHLH098, OsbHLH099, GhbHLH383, GrbHLH118, VvbHLH048, VvbHLH065, GhbHLH161, GhbHLH384, GrbHLH119, GabHLH026, TcbHLH068, At082, OsbHLH114, OsbHLH115, At066, At069, GabHLH100, GabHLH10…	Involved in the fertilization process: AtUNE12	XI
Subfamily 21	GrbHLH005, GabHLH200, GhbHLH290, GhbHLH082, OsbHLH080, OsbHLH096, OsbHLH106, At137, VvbHLH024, OsbHLH054, GhbHLH140, GhbHLH359, GrbHLH093, GabHLH055, GrbHLH141, GhbHLH406, GhbHLH186, GabHLH062, GhbHLH095, GhbHLH155, GhbHLH293, GhbHLH376, GrbHLH009, GrbHLH110, GabHLH023, TcbHLH012, At062, At078, GrbHLH083, GhbHLH119, GabHLH141, GhbHLH131, GhbHLH345, GrbHLH197, GabHLH114, OsbHLH091, OsbHLH092, OsbH…	Controls petal size: AtZCW32/BPE Redundant positive regulators of brassinosteroid signalling: AtBEE1, AtBEE2, AtBEE3 Shown to interact with the blue-light receptor CRY2 and promote ﬂoral initiation: AtCIB1, AtCIB5	XII
Subfamily 22	GrbHLH158, GabHLH120, GhbHLH261, GhbHLH051, GhbHLH124, GhbHLH336, GrbHLH187, GabHLH126, OsbHLH068, GhbHLH322, GhbHLH112, GrbHLH074, GabHLH149, OsbHLH067, GhbHLH073, GhbHLH282, GrbHLH182, GabHLH102, At112, At103, At114, At123, GhbHLH206, GrbHLH022, GhbHLH001, GabHLH081, GhbHLH037, GabHLH117, GhbHLH273, GrbHLH171, OsbHLH071, GhbHLH066, GabHLH168, GhbHLH276, GrbHLH172, GhbHLH263, GhbHLH064, GrbHLH16…	NA	X
Subfamily 23	GhbHLH003, GhbHLH208, GrbHLH024, GabHLH010, GabHLH051, GhbHLH035, GhbHLH226, GrbHLH065, TcbHLH075, TcbHLH070, TcbHLH028, GhbHLH031, GhbHLH225, GrbHLH064, GabHLH048, At117	NA	VIIIa
Subfamily 24	GhbHLH319, GrbHLH071, GabHLH150, GhbHLH109, TcbHLH054, VvbHLH039, GhbHLH092, GabHLH209, GhbHLH303, GrbHLH019, VvbHLH058, At163KDR, TcbHLH035, GhbHLH183, GabHLH058, GhbHLH403, GrbHLH138, TcbHLH039, VvbHLH020, GrbHLH039, GabHLH083, GhbHLH238, GhbHLH024, GhbHLH170, GhbHLH355, GrbHLH089, GabHLH171, GhbHLH027, GabHLH103, GhbHLH221, GrbHLH060, GhbHLH059, GabHLH133, GhbHLH270, GrbHLH168, At134PRE2, At13…	positive regulators of gibberellin signalling: AtPRE1, AtPRE2, AtPRE3, AtPRE4, AtPRE5 Represses light signal transduction; interacts and negatively regulates HFR1: AtKDR	XV
Subfamily 25	GhbHLH269, GrbHLH167, GhbHLH058, GhbHLH077, GhbHLH279, GrbHLH177, At142SAC5, At143	Involved in a spermidine synthase mediated stem elongation process: AtSAC5	XIV
Orphans	At090，OsbHLH164， OsbHLH005， GhbHLH334， OsbHLH176， OsbHLH178， At151， At158， OsbHLH159， OsbHLH175， OsbHLH158， OsbHLH168， OsbHLH157， OsbHLH171， OsbHLH169， OsbHLH177， OsbHLH150， OsbHLH151， OsbHLH149， GhbHLH014， At108MEE8， OsbHLH139， OsbHLH140， GhbHLH363， GabHLH068， At140， GabHLH162， GhbHLH178， At011， GabHLH042， At144， At131， OsbHLH145， OsbHLH163， OsbHLH166， OsbHLH162， OsbHLH160， OsbHLH161， OsbHLH033，…
