# Supplementary material for: Divergence and evolution of cotton bHLH proteins from diploid to allotetraploid
Source: BMC Genomics. 2018 Feb 23;19:162. doi: 10.1186/s12864-018-4543-y (PMC5824590; doi:10.1186/s12864-018-4543-y)
Supplement: Supplementary file 12 — Tissues specific expression and bias expression of A_ and D_subgenome genes and comparison of expression profiles and the phylogenetic trees. (XLSX 2598 kb) [file 12864_2018_4543_MOESM12_ESM.xlsx]

## Sheet: a
Supplementary Table S6. Tissues specific expression and bias expression of A_ and D_subgenome genes and comparison of expression profiles and the phylogenetic trees.
a. Tissue-specific expression in TM-1
Genes only expressed in root, stem or leaf
GhbHLH NO.	Gene Identifier	Root	Stem	Leaf	-3dpa ovule	-1dpa ovule	0dpa ovule	1dpa ovule	3dpa ovule	5dpa fiber	10dpa fiber	20dpa fiber	25dpa fiber
GhbHLH099	Gh_A08G1091	13.4652	2.48672	1.20511	0	0	0	0	0	0	0	0	0
GhbHLH103	Gh_A08G1880	2.09974	15.8949	8.6925	0	0	0	0	0	0	0	0	0
GhbHLH200	Gh_A13G1001	2.47331	3.50759	4.77454	0	0	0	0	0	0	0	0	0
GhbHLH421	Gh_D13G1248	3.18554	4.24109	5.45406	0	0	0	0	0	0	0	0	0
GhbHLH029	Gh_A03G1014	3.57955	1.99384	0	0	0	0	0	0	0	0	0	0
GhbHLH134	Gh_A10G1739	1.67879	2.15416	0	0	0	0	0	0	0	0	0	0
GhbHLH140	Gh_A11G0353	0	3.03764	13.2257	0	0	0	0	0	0	0	0	0
GhbHLH145	Gh_A11G0710	0	8.71926	5.42614	0	0	0	0	0	0	0	0	0
GhbHLH178	Gh_A12G0862	0	4.57085	13.1862	0	0	0	0	0	0	0	0	0
GhbHLH183	Gh_A12G1523	0	1.31866	1.05718	0	0	0	0	0	0	0	0	0
GhbHLH223	Gh_D02G1405	7.57477	2.40064	0	0	0	0	0	0	0	0	0	0
GhbHLH236	Gh_D03G0375	8.10511	4.65175	0	0	0	0	0	0	0	0	0	0
GhbHLH296	Gh_D07G1543	0	8.626	27.1352	0	0	0	0	0	0	0	0	0
GhbHLH300	Gh_D07G2005	0	1.13656	1.90174	0	0	0	0	0	0	0	0	0
GhbHLH305	Gh_D07G2371	4.61706	0	1.57359	0	0	0	0	0	0	0	0	0
GhbHLH311	Gh_D08G1374	41.4168	0	1.20552	0	0	0	0	0	0	0	0	0
GhbHLH349	Gh_D10G2011	1.70199	2.78891	0	0	0	0	0	0	0	0	0	0
GhbHLH364	Gh_D11G0826	0	8.84319	8.57518	0	0	0	0	0	0	0	0	0
GhbHLH395	Gh_D12G0497	0	12.0998	1.05329	0	0	0	0	0	0	0	0	0
GhbHLH398	Gh_D12G0943	0	5.54533	34.3095	0	0	0	0	0	0	0	0	0
GhbHLH399	Gh_D12G1160	0	1.14495	2.21215	0	0	0	0	0	0	0	0	0
GhbHLH012	Gh_A02G0792	2.19737	0	0	0	0	0	0	0	0	0	0	0
GhbHLH013	Gh_A02G1131	0	0	7.01249	0	0	0	0	0	0	0	0	0
GhbHLH018	Gh_A02G1415	20.901	0	0	0	0	0	0	0	0	0	0	0
GhbHLH024	Gh_A03G0577	1.22615	0	0	0	0	0	0	0	0	0	0	0
GhbHLH031	Gh_A03G1436	2.03829	0	0	0	0	0	0	0	0	0	0	0
GhbHLH036	Gh_A03G2173	0	0	1.68714	0	0	0	0	0	0	0	0	0
GhbHLH049	Gh_A05G0723	1.86821	0	0	0	0	0	0	0	0	0	0	0
GhbHLH083	Gh_A07G0598	0	6.83851	0	0	0	0	0	0	0	0	0	0
GhbHLH084	Gh_A07G0629	0	0	3.40749	0	0	0	0	0	0	0	0	0
GhbHLH090	Gh_A07G1800	0	0	2.88955	0	0	0	0	0	0	0	0	0
GhbHLH094	Gh_A07G2157	0	3.41492	0	0	0	0	0	0	0	0	0	0
GhbHLH096	Gh_A07G2286	3.46084	0	0	0	0	0	0	0	0	0	0	0
GhbHLH108	Gh_A09G0190	0	2.99994	0	0	0	0	0	0	0	0	0	0
GhbHLH111	Gh_A09G0522	0	0	1.17312	0	0	0	0	0	0	0	0	0
GhbHLH112	Gh_A09G0675	0	2.75454	0	0	0	0	0	0	0	0	0	0
GhbHLH117	Gh_A09G1600	1.42389	0	0	0	0	0	0	0	0	0	0	0
GhbHLH122	Gh_A09G2474	5.1279	0	0	0	0	0	0	0	0	0	0	0
GhbHLH130	Gh_A10G1098	0	0	10.3142	0	0	0	0	0	0	0	0	0
GhbHLH160	Gh_A11G1897	6.92076	0	0	0	0	0	0	0	0	0	0	0
GhbHLH166	Gh_A11G2752	2.12445	0	0	0	0	0	0	0	0	0	0	0
GhbHLH197	Gh_A13G0641	0	1.90186	0	0	0	0	0	0	0	0	0	0
GhbHLH221	Gh_D02G1245	0	0	6.49668	0	0	0	0	0	0	0	0	0
GhbHLH233	Gh_D03G0304	8.95026	0	0	0	0	0	0	0	0	0	0	0
GhbHLH249	Gh_D04G1698	0	0	1.07503	0	0	0	0	0	0	0	0	0
GhbHLH250	Gh_D04G1777	0	0	18.254	0	0	0	0	0	0	0	0	0
GhbHLH258	Gh_D05G0858	5.63466	0	0	0	0	0	0	0	0	0	0	0
GhbHLH260	Gh_D05G1534	0	2.10315	0	0	0	0	0	0	0	0	0	0
GhbHLH291	Gh_D07G0665	0	5.67554	0	0	0	0	0	0	0	0	0	0
GhbHLH292	Gh_D07G0698	0	0	8.39975	0	0	0	0	0	0	0	0	0
GhbHLH302	Gh_D07G2121	0	2.97572	0	0	0	0	0	0	0	0	0	0
GhbHLH316	Gh_D08G2242	0	13.4086	0	0	0	0	0	0	0	0	0	0
GhbHLH318	Gh_D09G0180	0	3.86525	0	0	0	0	0	0	0	0	0	0
GhbHLH321	Gh_D09G0518	0	0	1.17312	0	0	0	0	0	0	0	0	0
GhbHLH322	Gh_D09G0684	0	7.28916	0	0	0	0	0	0	0	0	0	0
GhbHLH323	Gh_D09G0859	7.26839	0	0	0	0	0	0	0	0	0	0	0
GhbHLH328	Gh_D09G1697	1.42358	0	0	0	0	0	0	0	0	0	0	0
GhbHLH332	Gh_D09G2157	2.73725	0	0	0	0	0	0	0	0	0	0	0
GhbHLH346	Gh_D10G1411	0	0	20.22	0	0	0	0	0	0	0	0	0
GhbHLH380	Gh_D11G2073	6.06354	0	0	0	0	0	0	0	0	0	0	0
GhbHLH388	Gh_D11G3081	2.07282	0	0	0	0	0	0	0	0	0	0	0
GhbHLH403	Gh_D12G1645	0	0	1.05867	0	0	0	0	0	0	0	0	0
GhbHLH411	Gh_D12G2506	4.44418	0	0	0	0	0	0	0	0	0	0	0
GhbHLH430	Gh_Sca024466G01	6.53631	0	0	0	0	0	0	0	0	0	0	0
Genes only expressed in ovules and fibers
GhbHLH NO.	Gene Identifier	Root	Stem	Leaf	-3dpa ovule	-1dpa ovule	0dpa ovule	1dpa ovule	3dpa ovule	5dpa fiber	10dpa fiber	20dpa fiber	25dpa fiber
GhbHLH011	Gh_A02G0343	0	0	0	0	1.0485	0	0	0	0	0	0	0
GhbHLH040	Gh_A04G0856	0	0	0	1.07863	0	0	0	0	0	0	0	0
GhbHLH062	Gh_A05G3639	0	0	0	1.03104	0	0	0	0	0	0	0	0
GhbHLH128	Gh_A10G0750	0	0	0	0	0	0	0	0	0	0	1.34701	0
GhbHLH143	Gh_A11G0468	0	0	0	0	0	1.51231	0	0	0	0	0	0
GhbHLH173	Gh_A12G0337	0	0	0	0	0	0	0	0	0	1.22317	0	0
GhbHLH243	Gh_D04G0454	0	0	0	0	0	0	0	0	0	0	1.90194	0
GhbHLH245	Gh_D04G0689	0	0	0	1.7046	0	0	0	0	0	0	0	0
GhbHLH267	Gh_D05G2112	0	0	0	2.33215	0	0	0	0	0	0	0	0
GhbHLH295	Gh_D07G1340	0	0	0	0	1.03161	0	0	0	0	0	0	0
GhbHLH308	Gh_D08G0565	0	0	0	0	0	0	1.69612	0	0	0	0	0
GhbHLH406	Gh_D12G1906	0	0	0	0	0	0	0	0	0	0	0	2.79648
GhbHLH426	Gh_Sca004901G02	0	0	0	0	0	0	1.4178	0	0	0	0	0
GhbHLH004	Gh_A01G1034	0	0	0	0	0	0	1.48158	0	0	2.32411	0	0
GhbHLH059	Gh_A05G2637	0	0	0	0	1.29166	0	6.71763	0	0	0	0	0
GhbHLH119	Gh_A09G1863	0	0	0	0	0	0	0	0	3.44956	3.91428	0	0
GhbHLH136	Gh_A10G2207	0	0	0	1.11623	1.14105	0	0	0	0	0	0	0
GhbHLH171	Gh_A11G3067	0	0	0	0	0	0	0	0	0	0	3.32596	1.40205
GhbHLH254	Gh_D05G0369	0	0	0	0	0	0	1.64498	1.52716	0	0	0	0
GhbHLH266	Gh_D05G2013	0	0	0	0	0	0	1.3176	0	0	1.20075	0	0
GhbHLH310	Gh_D08G1175	0	0	0	0	4.20718	0	1.01131	0	0	0	0	0
GhbHLH352	Gh_D11G0045	0	0	0	0	0	0	0	0	1.32335	1.93623	0	0
GhbHLH365	Gh_D11G0862	0	0	0	0	1.99904	0	1.68449	0	0	0	0	0
GhbHLH397	Gh_D12G0670	0	0	0	0	1.19178	0	0	0	0	0	0	1.13379
GhbHLH412	Gh_D12G2689	0	0	0	1.73931	0	0	0	0	0	0	0	3.08922
GhbHLH015	Gh_A02G1241	0	0	0	1.66648	3.12513	0	0	0	0	0	0	1.06348
GhbHLH085	Gh_A07G0692	0	0	0	0	0	4.62793	5.71654	1.43036	0	0	0	0
GhbHLH378	Gh_D11G1935	0	0	0	0	0	1.29266	2.21844	1.20665	0	0	0	0
GhbHLH423	Gh_D13G1856	0	0	0	0	0	0	1.55633	1.21969	0	0	0	2.91963
GhbHLH082	Gh_A07G0414	0	0	0	0	0	0	13.3199	3.11392	7.17061	0	0	5.35785
GhbHLH202	Gh_A13G1525	0	0	0	2.09421	0	0	1.02878	4.50513	0	0	0	6.0615
GhbHLH264	Gh_D05G1949	0	0	0	6.49099	8.80415	1.48596	0	1.20694	0	0	0	0
GhbHLH270	Gh_D05G2928	0	0	0	0	0	0	12.6245	2.6371	1.50002	0	0	1.43558
GhbHLH341	Gh_D10G0984	0	0	0	1.79267	1.06911	1.06246	1.0528	0	0	0	0	0
GhbHLH371	Gh_D11G1266	0	0	0	0	0	1.07788	0	2.45259	6.79981	1.50123	0	0
GhbHLH416	Gh_D13G0406	0	0	0	0	0	0	0	0	1.78584	8.32044	2.3139	1.84686
GhbHLH056	Gh_A05G1878	0	0	0	7.33362	2.50173	3.63988	5.32082	3.99962	0	0	0	0
GhbHLH074	Gh_A06G1395	0	0	0	0	1.06182	1.59604	1.11022	2.93924	3.25617	0	0	0
GhbHLH075	Gh_A06G1396	0	0	0	0	1.0087	1.63194	1.21144	2.86187	2.44328	0	0	0
GhbHLH101	Gh_A08G1636	0	0	0	3.36493	1.0529	2.5985	2.61037	2.69848	0	0	0	0
GhbHLH187	Gh_A12G1889	0	0	0	2.15866	1.82116	1.50956	1.36194	1.01507	0	0	0	0
GhbHLH247	Gh_D04G1354	0	0	0	5.07283	1.44175	3.76697	2.98086	3.18782	0	0	0	0
GhbHLH285	Gh_D06G1740	0	0	0	0	1.28576	0	0	5.53228	7.47129	1.26071	0	1.37387
GhbHLH317	Gh_D09G0072	0	0	0	1.64591	1.45588	0	1.70856	1.84604	0	0	0	2.14661
GhbHLH407	Gh_D12G2069	0	0	0	3.23798	3.74349	1.95273	2.74959	1.92108	0	0	0	0
GhbHLH118	Gh_A09G1777	0	0	0	65.3547	49.1105	38.6416	47.8758	24.6021	6.67775	0	0	17.4836
GhbHLH146	Gh_A11G0796	0	0	0	7.32793	4.92422	5.33115	7.26914	4.01999	6.71001	1.065	0	0
GhbHLH196	Gh_A13G0389	0	0	0	12.0629	17.5325	11.4092	4.39396	5.51957	1.42791	0	0	1.18987
GhbHLH284	Gh_D06G1739	0	0	0	2.25798	8.54871	2.52144	2.45287	4.47833	2.25059	0	0	1.51218
GhbHLH337	Gh_D10G0240	0	0	0	8.9298	8.74806	4.56813	7.03126	4.76124	2.68948	1.01198	0	0
GhbHLH425	Gh_D13G2548	0	0	0	11.453	29.7203	12.0458	4.86734	6.51558	1.42791	0	0	1.76781
GhbHLH092	Gh_A07G1964	0	0	0	18.3224	20.292	10.5448	12.0527	10.0993	7.50975	3.94638	2.96434	0
GhbHLH150	Gh_A11G1115	0	0	0	2.05348	1.77646	2.24288	1.77978	3.55214	4.42862	1.46948	0	2.48438
GhbHLH192	Gh_A13G0192	0	0	0	7.72783	50.9201	2.60985	25.7773	21.8345	1.85644	0	7.02818	2.45609
GhbHLH218	Gh_D02G0668	0	0	0	1.62405	6.08823	2.5405	1.61488	1.69433	2.18231	0	1.39628	2.95672
GhbHLH290	Gh_D07G0480	0	0	0	1.99729	6.60608	2.82028	30.6876	7.39479	11.1254	2.65622	0	4.46251
GhbHLH303	Gh_D07G2183	0	0	0	9.61928	17.9196	15.5491	11.7132	14.1821	1.83165	1.9134	1.18574	0
GhbHLH331	Gh_D09G1900	0	0	0	57.0197	46.0299	45.2603	55.5917	23.3483	4.34639	1.18626	0	18.2442
GhbHLH391	Gh_D11G3523	0	0	0	22.925	36.2673	25.384	14.7763	21.1677	3.33055	0	5.47089	7.64172
GhbHLH413	Gh_D13G0207	0	0	0	12.4504	70.5232	5.77108	40.3272	31.1893	3.23967	0	1.37043	1.27589
GhbHLH181	Gh_A12G1319	0	0	0	2.05737	3.03603	1.83233	2.33159	2.68637	3.35578	2.4431	3.05173	2.18226
GhbHLH299	Gh_D07G1955	0	0	0	2.37847	5.23452	3.55083	3.16718	1.30083	1.40404	2.20852	2.09237	1.12179
GhbHLH401	Gh_D12G1443	0	0	0	1.76861	1.54331	1.35111	1.7487	2.53681	4.99719	4.94496	6.29418	4.23616
Genes expressed in two or more tissues
GhbHLH NO.	Gene Identifier	Root	Stem	Leaf	-3dpa ovule	-1dpa ovule	0dpa ovule	1dpa ovule	3dpa ovule	5dpa fiber	10dpa fiber	20dpa fiber	25dpa fiber
GhbHLH020	Gh_A02G1604	2.13976	0	0	0	0	0	0	0	0	0	1.20513	0
GhbHLH027	Gh_A03G0864	0	0	3.19471	1.05393	0	0	0	0	0	0	0	0
GhbHLH186	Gh_A12G1755	0	2.0693	0	0	0	0	0	0	0	0	0	1.81502
GhbHLH195	Gh_A13G0361	0	1.25207	0	0	0	0	0	0	0	1.7882	0	0
GhbHLH159	Gh_A11G1894	3.12474	0	0	0	7.41518	0	0	1.54332	0	0	0	0
GhbHLH175	Gh_A12G0596	0	0	14.9445	1.57103	0	0	1.32511	0	0	0	0	0
GhbHLH237	Gh_D03G0554	0	0	12.483	0	0	0	0	0	0	0	1.16901	1.08455
GhbHLH248	Gh_D04G1389	0	0	18.6821	0	0	0	0	2.19434	0	0	0	1.75628
GhbHLH239	Gh_D03G0895	0	0	1.08392	1.39694	1.65736	0	1.54279	0	0	0	0	0
GhbHLH381	Gh_D11G2074	5.22818	0	0	0	2.57318	0	0	2.48409	0	0	0	1.0163
GhbHLH063	Gh_A05G3762	0	1.05602	0	0	1.28632	0	4.70477	3.41379	0	0	0	2.28096
GhbHLH050	Gh_A05G1310	1.92378	0	0	0	1.53398	0	1.95825	1.01272	0	0	1.64427	1.67001
GhbHLH086	Gh_A07G1202	0	4.28991	0	2.32947	1.1555	1.25371	0	1.30302	0	3.82621	0	0
GhbHLH176	Gh_A12G0666	0	1.24209	0	4.22779	5.78081	3.30055	0	1.69821	0	0	0	3.45198
GhbHLH320	Gh_D09G0484	0	1.50412	0	1.38528	8.64126	1.12663	2.21816	0	0	0	0	1.01874
GhbHLH431	Gh_Sca038875G01	0	2.69849	0	1.14804	4.60096	1.83696	0	1.06556	0	0	0	1.08852
GhbHLH107	Gh_A09G0075	0	0	1.5903	0	1.6168	0	0	1.23648	2.27469	1.17551	3.17126	1.95724
GhbHLH156	Gh_A11G1614	0	0	1.47302	1.27741	1.21322	0	1.59547	1.43506	1.58207	2.02548	0	0
GhbHLH275	Gh_D05G3821	0	1.17177	0	1.46412	1.72734	2.01267	2.76312	1.95074	0	0	0	1.44306
GhbHLH333	Gh_D09G2368	1.35671	0	0	2.35219	6.56844	7.25244	2.62635	2.35513	0	0	0	2.0255
GhbHLH366	Gh_D11G0934	0	1.57554	0	1.90224	3.16426	2.44436	4.55114	1.32098	2.87859	0	0	0
GhbHLH045	Gh_A05G0268	0	4.22345	0	3.99093	2.15398	1.62206	3.06497	2.8867	0	0	1.83161	3.026
GhbHLH081	Gh_A07G0148	0	3.00843	0	1.52632	1.64495	2.36562	1.53869	1.27199	0	0	2.74989	1.5574
GhbHLH194	Gh_A13G0307	0	2.39779	0	2.82784	3.66451	2.25156	2.94629	1.81873	0	0	1.7161	2.49506
GhbHLH379	Gh_D11G1945	0	0	1.80554	6.89772	5.1322	6.93601	9.94114	5.1359	3.3122	0	0	11.1983
GhbHLH382	Gh_D11G2082	0	1.83744	0	18.2867	27.9653	5.55418	6.12715	7.11955	1.20775	0	0	8.69413
GhbHLH009	Gh_A02G0095	0	8.01458	0	19.6141	32.1226	47.9909	10.3165	15.8243	3.34935	0	14.1774	4.49652
GhbHLH023	Gh_A03G0490	0	0	1.46958	17.7182	12.2956	11.6156	8.68913	7.69334	4.04965	1.15431	0	8.42513
GhbHLH093	Gh_A07G2140	0	0	1.85053	9.23331	6.47724	5.30208	5.57675	4.27995	1.92441	7.37563	0	4.10337
GhbHLH149	Gh_A11G0922	0	0	1.77854	19.4028	21.0059	16.3044	9.68258	16.2465	1.9774	0	3.19762	8.06729
GhbHLH157	Gh_A11G1781	0	1.09405	0	6.2366	4.79191	4.61471	6.96508	3.64952	2.68768	0	1.04749	3.85913
GhbHLH263	Gh_D05G1827	0	6.0144	0	2.35566	2.00155	1.61987	5.20565	1.8773	1.67679	0	4.05568	1.63271
GhbHLH037	Gh_A04G0201	1.50155	2.40217	0	0	0	0	0	0	0	0	2.64537	0
GhbHLH080	Gh_A07G0112	6.50202	0	1.11126	0	0	0	0	0	0	0	1.06383	0
GhbHLH174	Gh_A12G0489	0	5.64759	1.90489	0	0	0	1.42073	0	0	0	0	0
GhbHLH272	Gh_D05G3213	0	3.28323	16.0485	0	0	0	0	0	0	0	0	3.03636
GhbHLH273	Gh_D05G3503	1.78392	2.09973	0	0	0	0	0	0	0	0	5.01933	0
GhbHLH359	Gh_D11G0411	0	1.15758	8.42826	0	0	0	0	0	0	0	1.83829	0
GhbHLH026	Gh_A03G0837	0	1.79295	1.05832	0	0	1.46542	0	0	0	0	0	1.31733
GhbHLH041	Gh_A04G0887	1.73259	0	9.65176	0	0	0	0	1.47991	0	0	0	2.48807
GhbHLH125	Gh_A10G0292	72.2684	4.08451	0	0	0	0	0	0	0	0	11.8453	1.63366
GhbHLH179	Gh_A12G1040	0	1.09941	8.67877	0	1.32786	0	3.64974	0	0	0	0	0
GhbHLH189	Gh_A12G2172	0	4.43694	1.44132	0	4.55378	0	0	0	0	0	0	2.45755
GhbHLH220	Gh_D02G1179	0	2.68984	2.30516	0	4.10282	1.11547	0	0	0	0	0	0
GhbHLH259	Gh_D05G1480	2.45173	1.10614	0	0	0	0	0	1.02175	0	1.81774	0	0
GhbHLH427	Gh_Sca008309G01	0	9.44116	49.6414	0	0	0	1.18545	0	0	0	1.0724	0
GhbHLH110	Gh_A09G0477	0	3.37005	3.73967	1.9483	4.56142	0	1.09946	0	0	0	0	0
GhbHLH225	Gh_D02G1895	4.03442	0	1.41765	0	0	0	0	0	0	1.21481	1.18557	1.05036
GhbHLH376	Gh_D11G1449	7.1573	2.72334	0	0	0	0	0	1.28686	0	0	5.03174	4.58736
GhbHLH057	Gh_A05G1905	3.15453	3.63067	0	4.25338	1.96841	1.48692	0	0	0	0	0	11.9629
GhbHLH061	Gh_A05G2888	0	4.01945	2.91929	0	0	0	1.90321	1.62076	0	0	1.61499	1.43511
GhbHLH409	Gh_D12G2351	0	2.87667	1.03842	1.14974	3.89972	1.28614	0	0	0	0	0	1.47566
GhbHLH008	Gh_A01G2041	49.1838	5.93305	0	0	0	0	0	2.42559	11.2422	46.9896	8.35185	4.66752
GhbHLH095	Gh_A07G2268	2.74304	2.41977	0	0	1.70293	0	0	1.59497	2.08093	2.01706	0	1.94179
GhbHLH135	Gh_A10G2158	0	11.6346	2.46129	0	4.50239	0	16.9254	4.82055	1.80957	0	0	2.26805
GhbHLH155	Gh_A11G1301	13.3086	10.2238	0	0	0	1.66354	0	2.13221	0	2.45466	7.27142	5.02222
GhbHLH172	Gh_A12G0259	0	1.92993	4.68032	2.72421	2.81998	2.59805	2.96798	1.75196	0	0	0	0
GhbHLH180	Gh_A12G1276	0	6.10281	43.9544	0	0	3.7653	1.07652	21.7919	3.7329	0	0	1.88703
GhbHLH204	Gh_A13G2128	10.7093	0	2.45608	4.74114	3.22161	5.09491	1.01738	2.29488	0	0	0	0
GhbHLH280	Gh_D06G0622	0	1.6666	1.05721	4.53901	3.31613	2.72685	1.58908	1.40479	0	0	0	0
GhbHLH400	Gh_D12G1398	0	4.20769	38.1669	1.15535	0	1.21186	0	14.6369	3.25432	0	0	3.8949
GhbHLH043	Gh_A05G0019	2.92117	0	22.0134	4.02341	2.51187	4.89636	0	2.17778	0	1.04299	0	5.02357
GhbHLH193	Gh_A13G0291	0	1.17169	2.65928	9.29381	10.5718	8.14391	11.6359	6.20854	0	0	0	1.0969
GhbHLH268	Gh_D05G2140	1.95566	1.78895	0	7.42359	3.08261	3.24953	0	1.67824	0	0	1.39441	9.35219
GhbHLH288	Gh_D07G0141	0	8.40827	1.43524	2.91389	2.34994	3.02373	2.75773	1.83252	0	0	0	1.59595
GhbHLH351	Gh_D10G2406	0	8.29904	2.28647	0	2.2227	0	16.2002	5.67419	2.38535	1.35107	0	6.48015
GhbHLH385	Gh_D11G2701	0	6.84754	11.2515	3.87755	6.40837	2.03393	3.23196	4.10657	1.4378	0	0	0
GhbHLH414	Gh_D13G0330	0	1.70137	10.2812	3.7768	2.7182	4.21492	3.15052	2.56779	0	0	0	1.91735
GhbHLH109	Gh_A09G0192	0	2.19936	9.51541	13.8377	22.0103	16.9074	10.3274	23.385	6.15865	6.29667	0	0
GhbHLH131	Gh_A10G1164	3.12481	8.74432	0	2.38576	0	2.85401	0	3.49383	3.27597	3.50304	5.26145	2.99422
GhbHLH158	Gh_A11G1886	1.18416	4.02478	0	15.751	23.2614	4.25293	6.27197	5.79522	1.31054	0	0	9.91297
GhbHLH215	Gh_D02G0116	1.18193	8.5137	0	15.6232	21.5816	23.7454	8.16229	8.98517	0	0	6.06959	3.04792
GhbHLH244	Gh_D04G0664	0	12.3335	2.68169	0	1.79468	0	1.67017	2.07575	1.78067	2.65967	7.67224	4.07457
GhbHLH363	Gh_D11G0675	0	1.56849	2.62509	4.55966	3.43701	2.57101	2.84607	2.41886	1.54691	0	0	2.88209
GhbHLH368	Gh_D11G1055	5.73598	1.44269	0	4.54769	3.3394	4.07462	0	3.67845	2.2884	1.59029	0	1.04477
GhbHLH377	Gh_D11G1773	1.51711	0	3.26589	2.58456	1.51267	2.48305	2.77431	3.00153	3.18217	3.32567	0	0
GhbHLH016	Gh_A02G1404	2.20601	7.51101	0	29.2581	21.3886	12.5467	23.6234	15.9981	5.42613	1.51675	0	12.0608
GhbHLH054	Gh_A05G1764	0	8.27906	1.33224	3.69734	4.5796	2.64018	1.99009	2.63215	1.68429	2.87875	0	3.02943
GhbHLH064	Gh_A05G3795	0	7.1425	2.36508	3.76308	1.56262	2.15194	11.5021	3.72751	2.0815	0	5.9832	4.10832
GhbHLH141	Gh_A11G0357	0	2.47485	5.11333	24.8752	14.5978	16.2047	11.0652	10.8505	3.1055	1.61722	0	8.96743
GhbHLH165	Gh_A11G2746	14.4174	12.7983	0	7.8765	3.57298	7.15972	3.25046	5.98456	1.85988	0	5.09486	1.14676
GhbHLH211	Gh_D01G1087	6.82486	1.84632	0	1.88868	2.65636	0	4.49764	2.47837	3.57323	6.19978	1.12886	1.53339
GhbHLH304	Gh_D07G2352	0	1.46654	3.00875	10.2307	6.55103	6.3294	5.02433	5.62358	1.90138	1.33502	0	3.52572
GhbHLH360	Gh_D11G0415	0	2.01342	5.49559	18.3061	11.4304	10.642	6.5628	8.33548	1.85511	0	1.00496	6.79723
GhbHLH392	Gh_D12G0259	0	2.30762	7.62381	6.56504	4.10814	3.22089	1.86421	1.95802	1.23333	3.23952	1.00201	0
GhbHLH069	Gh_A06G0241	3.87792	3.16934	0	3.21099	11.9608	1.38492	7.55066	3.86454	1.55689	2.20896	15.1489	19.9382
GhbHLH148	Gh_A11G0909	6.43408	0	2.81984	19.5363	16.802	29.9245	23.6005	16.5081	5.35108	10.4807	1.53031	1.68072
GhbHLH167	Gh_A11G2808	0	2.31846	13.4191	7.41089	6.06186	8.80611	6.49576	11.261	8.19881	9.45718	3.34639	2.34318
GhbHLH286	Gh_D06G2316	1.48711	2.511	0	4.93792	17.1897	1.5788	8.09029	4.60277	1.99467	1.22999	9.5949	19.9382
GhbHLH293	Gh_D07G0897	6.62023	4.15863	0	1.63586	7.32158	1.40537	3.23788	4.22886	4.14439	3.83328	1.36734	2.99439
GhbHLH294	Gh_D07G1303	0	4.40853	1.17557	21.3594	7.13397	10.8831	5.31931	6.77123	3.60342	2.30073	1.38881	3.56874
GhbHLH369	Gh_D11G1063	0	1.21881	2.67107	54.062	62.6299	42.485	23.2316	36.7296	6.42668	1.66341	7.70873	20.2276
GhbHLH389	Gh_D11G3162	0	2.07835	18.4126	6.49963	4.20227	9.19857	5.46842	9.37652	8.61711	11.6431	2.78048	1.82536
GhbHLH390	Gh_D11G3340	14.4178	15.7244	0	11.8562	5.44734	6.56308	4.67749	8.77047	2.28258	1.04102	12.9555	3.73622
GhbHLH006	Gh_A01G1661	5.6043	8.58376	9.2819	0	0	0	0	0	0	0	0	1.04885
GhbHLH116	Gh_A09G1589	1.8919	3.23507	1.91422	0	0	0	5.71647	0	0	0	0	0
GhbHLH327	Gh_D09G1679	1.03869	2.27965	2.0472	0	0	0	5.37088	0	0	0	0	0
GhbHLH047	Gh_A05G0559	29.1874	22.0448	26.3445	1.0945	0	0	1.5124	0	0	0	0	0
GhbHLH051	Gh_A05G1422	2.18228	4.42302	2.06093	0	0	0	0	0	0	0	3.98877	1.54866
GhbHLH213	Gh_D01G1910	3.80532	8.81074	8.06444	0	0	0	0	0	0	0	1.26198	1.27686
GhbHLH261	Gh_D05G1594	2.10369	3.27927	1.33572	0	0	0	0	0	0	0	3.98877	1.33805
GhbHLH336	Gh_D10G0181	19.4169	14.1535	4.44586	0	1.41112	1.31404	0	0	0	0	0	0
GhbHLH124	Gh_A10G0166	13.9304	9.95223	1.95865	0	2.47774	1.16331	0	0	0	0	1.19675	0
GhbHLH206	Gh_D01G0554	3.30354	3.15771	1.16038	0	1.85004	1.06692	0	0	0	0	2.40329	0
GhbHLH001	Gh_A01G0544	5.02787	3.80438	1.39425	1.04706	1.15276	1.32611	0	0	0	0	1.84213	0
GhbHLH097	Gh_A08G0230	8.94434	3.77582	18.6485	0	1.95466	2.75122	0	0	0	1.02507	0	1.35465
GhbHLH203	Gh_A13G1818	4.45795	1.78617	4.93673	2.28705	2.47467	2.82043	0	1.06716	0	0	0	0
GhbHLH256	Gh_D05G0688	16.2574	16.2343	21.3455	1.56835	1.38216	1.02243	2.83812	0	0	0	0	0
GhbHLH338	Gh_D10G0295	115.339	11.2985	5.62965	0	0	0	1.39281	0	0	2.23861	4.86919	2.14599
GhbHLH384	Gh_D11G2556	13.509	16.8766	4.7698	0	1.16766	1.90142	0	0	0	0	1.78169	1.79143
GhbHLH417	Gh_D13G0711	12.4188	1.2877	3.221	1.98335	1.94254	3.0314	0	1.4177	0	0	0	0
GhbHLH021	Gh_A02G1636	1.72699	6.21199	4.74398	0	1.53767	1.19941	3.1223	1.30695	1.42654	0	0	0
GhbHLH137	Gh_A11G0202	5.43255	12.3054	7.875	3.21983	2.15654	1.20748	0	2.09828	0	0	0	2.03501
GhbHLH205	Gh_D01G0152	51.8626	7.34033	1.46292	0	0	0	0	2.58208	11.8976	35.8796	8.20468	5.56523
GhbHLH070	Gh_A06G0553	1.67613	2.43526	1.51286	5.27468	5.20374	5.1232	0	3.34479	0	0	1.80532	1.64811
GhbHLH241	Gh_D03G1849	12.371	6.48345	8.01289	2.39975	6.69012	1.21461	13.546	2.87872	0	0	0	5.72104
GhbHLH326	Gh_D09G1183	2.71257	1.15629	5.50689	3.34876	2.80862	2.58245	5.57152	2.8481	0	0	0	1.63478
GhbHLH010	Gh_A02G0164	9.77969	7.48559	6.23883	0	0	1.5567	1.79014	7.94891	21.9617	32.1301	12.6154	12.5368
GhbHLH030	Gh_A03G1273	2.53063	5.98808	3.38363	5.15911	14.1916	7.79118	3.6717	2.81568	1.33305	0	0	1.81666
GhbHLH038	Gh_A04G0695	1.09435	1.17822	3.13074	3.48614	2.16814	3.61317	3.40891	2.33288	1.30888	1.38784	0	0
GhbHLH046	Gh_A05G0416	16.1473	19.865	9.92965	8.76124	6.60367	13.632	4.37556	4.261	0	0	6.44141	4.53299
GhbHLH072	Gh_A06G0872	26.7696	14.9937	10.0239	12.9851	9.23794	8.03554	4.60598	5.10216	0	0	5.64744	2.98651
GhbHLH102	Gh_A08G1678	16.8736	11.2505	11.5563	4.60929	8.28672	6.53093	5.14877	3.98343	0	0	7.1732	6.36593
GhbHLH115	Gh_A09G1177	8.08496	1.79503	6.53496	2.04896	2.21214	3.25516	4.44087	2.50886	1.37931	0	0	4.84801
GhbHLH129	Gh_A10G1013	6.21387	6.43314	2.80797	2.47931	3.62437	2.20013	3.81462	2.57907	0	0	5.53303	3.20702
GhbHLH184	Gh_A12G1560	4.05445	11.5732	1.66552	3.68386	2.27575	4.14152	3.20526	3.7076	1.61504	0	0	2.26499
GhbHLH199	Gh_A13G0768	1.06323	3.60002	1.23012	2.43268	1.5801	1.82029	1.70204	1.66116	1.34244	0	0	1.68098
GhbHLH216	Gh_D02G0205	13.8387	4.98728	6.28149	0	0	1.27831	1.32956	7.73201	21.7265	27.9095	6.94787	8.2956
GhbHLH230	Gh_D03G0086	3.1551	3.71308	2.84809	1.25902	1.93229	1.41011	2.07196	1.72598	1.50973	0	0	1.12125
GhbHLH235	Gh_D03G0317	2.59762	5.37943	1.50062	28.891	14.7978	9.35179	8.77425	10.6036	3.84466	0	0	5.33896
GhbHLH251	Gh_D05G0023	1.76148	1.07191	31.7099	3.09846	6.70482	8.47107	1.99302	1.45251	0	2.93669	0	6.98686
GhbHLH265	Gh_D05G1958	1.07139	6.46903	1.04232	4.76903	2.39474	1.4301	1.78597	1.43269	0	1.30852	0	2.38538
GhbHLH307	Gh_D08G0317	11.7792	6.62112	24.233	13.1702	16.8543	17.5774	14.4455	5.30157	3.08511	0	0	2.66259
GhbHLH319	Gh_D09G0182	2.1939	2.63828	6.55499	51.9362	88.2793	54.0147	44.3041	73.9774	21.5218	10.2998	0	0
GhbHLH353	Gh_D11G0213	3.64377	4.94027	15.9715	7.5256	10.1584	3.47813	6.51593	3.59325	1.23857	0	0	5.0948
GhbHLH396	Gh_D12G0607	1.43579	2.61245	13.6312	5.95698	4.84182	4.22234	3.91229	2.84656	0	0	2.16596	1.09542
GhbHLH404	Gh_D12G1688	2.66589	2.64502	1.2213	3.58106	1.04757	2.45326	1.83507	2.1096	1.19825	0	0	1.62439
GhbHLH424	Gh_D13G2183	44.2759	40.4452	71.1342	5.13486	21.3077	5.1175	3.1223	3.5578	1.10953	0	0	2.63711
GhbHLH007	Gh_A01G1663	1.63268	3.23314	4.07878	6.14324	5.70416	4.82209	3.23628	4.46876	0	3.14672	2.96027	2.87474
GhbHLH065	Gh_A05G3957	11.7597	21.7402	2.92541	2.19697	1.55027	2.05114	2.37024	2.6613	2.17328	0	3.48803	1.91625
GhbHLH066	Gh_A06G0057	1.87975	7.11088	4.94814	3.65005	2.81033	2.82153	6.65134	3.77782	2.80742	0	35.05	7.73579
GhbHLH132	Gh_A10G1210	19.1907	7.39502	10.7907	9.14201	13.4144	10.3898	15.3461	10.0653	2.05067	0	3.31206	6.2998
GhbHLH133	Gh_A10G1280	28.5575	7.19925	9.26028	5.01298	23.5226	72.3077	7.03993	7.13077	0	1.05908	14.9532	23.0845
GhbHLH154	Gh_A11G1248	2.19942	10.614	12.0224	5.16991	6.74839	4.01369	29.5837	5.89812	3.78814	2.66355	0	4.74262
GhbHLH162	Gh_A11G2386	1.83196	6.46423	12.3386	8.47316	19.9053	4.2751	9.69054	8.16105	2.02069	1.3226	0	1.57317
GhbHLH222	Gh_D02G1321	3.27167	5.38209	3.09593	8.94056	7.61905	6.91655	8.66203	5.28565	2.20269	0	6.26563	2.98619
GhbHLH224	Gh_D02G1714	1.93592	5.31779	2.30016	6.30842	16.5618	7.59651	5.33335	3.88745	1.89228	1.07789	0	2.48866
GhbHLH255	Gh_D05G0534	11.7024	9.40845	4.20097	18.6532	17.1802	24.5357	5.69003	8.48353	1.48786	0	3.93827	3.60617
GhbHLH315	Gh_D08G2028	14.109	10.0649	9.20541	8.53463	10.4002	8.17977	11.0628	7.44165	1.27989	0	4.71531	4.08797
GhbHLH340	Gh_D10G0646	10.2992	16.666	6.78209	9.20064	4.69841	3.73778	4.35717	4.8165	0	1.1608	10.028	3.46871
GhbHLH344	Gh_D10G1288	20.6236	4.70434	11.3816	11.3778	13.6931	12.6004	16.6559	10.8479	2.50946	0	3.72371	4.1267
GhbHLH347	Gh_D10G1533	4.66057	6.13306	4.92917	2.65028	3.73352	3.47932	4.86069	3.54828	2.74253	0	4.11082	3.38117
GhbHLH375	Gh_D11G1395	2.62092	8.39167	8.67233	3.4463	5.60737	2.71835	7.65852	2.83767	0	1.21676	2.11435	4.57111
GhbHLH420	Gh_D13G0902	3.17054	5.53338	2.92243	7.94985	5.91577	5.74907	9.30848	6.66704	6.78359	3.44194	0	5.11174
GhbHLH002	Gh_A01G0566	50.7201	29.1242	38.3371	45.8541	25.4682	20.8026	40.8734	30.2775	25.0514	26.1355	31.4364	27.8924
GhbHLH022	Gh_A03G0010	23.5427	4.58042	10.1657	7.32076	9.96605	3.20783	52.2121	11.6376	6.7552	2.60733	6.69099	18.3555
GhbHLH028	Gh_A03G0937	5.25023	5.84122	2.13279	6.5587	5.09679	5.09632	6.52837	4.53318	2.55734	1.01784	4.27574	2.64044
GhbHLH034	Gh_A03G1793	8.06709	5.85868	7.41344	6.63952	5.40642	6.05137	7.34681	6.95929	4.56292	3.1282	6.66591	5.82644
GhbHLH052	Gh_A05G1429	12.2983	18.7155	29.3445	10.1272	7.92064	10.3479	8.25849	9.34063	7.88542	11.4168	24.055	14.2672
GhbHLH058	Gh_A05G2273	33.9625	11.5738	7.35661	13.3434	15.0129	15.5545	29.6846	20.8916	13.2296	11.1792	10.5931	9.37386
GhbHLH060	Gh_A05G2652	5.24681	7.13467	8.06528	8.42242	7.10835	9.31412	8.00041	7.50095	7.93754	6.80625	9.45225	4.13574
GhbHLH068	Gh_A06G0223	13.4378	8.45351	9.6115	14.108	13.1247	14.2685	21.3046	12.1935	8.53837	7.42473	8.86764	7.02597
GhbHLH077	Gh_A06G1891	53.091	39.5348	27.532	44.54	45.3846	36.4793	46.0314	35.0245	28.1867	29.8998	60.3233	31.3025
GhbHLH079	Gh_A07G0039	12.4875	15.3727	7.91849	3.33772	7.44453	2.41027	7.83932	3.80423	1.31543	1.10973	2.07502	4.44926
GhbHLH088	Gh_A07G1552	3.84695	6.0183	5.81045	5.83418	8.14209	7.47285	6.77215	6.25099	5.46288	3.69174	3.54579	3.98716
GhbHLH089	Gh_A07G1668	1.56928	2.20678	1.42623	2.87858	3.2044	3.63112	3.40057	3.29007	2.81314	3.34463	2.2343	2.72735
GhbHLH091	Gh_A07G1843	5.67807	12.4763	16.455	13.8535	13.2541	9.57694	18.8301	8.95906	5.2564	5.64166	7.16055	8.13482
GhbHLH100	Gh_A08G1412	146.725	25.2128	31.1487	142.419	64.6428	95.7011	27.7563	56.815	15.6134	14.3757	29.6049	41.1053
GhbHLH104	Gh_A08G2365	5.7789	12.7079	36.8659	19.397	6.33286	26.9436	18.1456	25.7089	9.89623	9.24353	8.73364	4.23019
GhbHLH105	Gh_A08G2484	11.0559	17.4268	7.88594	8.25072	5.96666	8.36879	6.12246	5.58444	2.21237	3.24929	10.6839	7.47258
GhbHLH114	Gh_A09G1174	3.66873	6.10534	5.38955	9.96276	12.2723	6.45877	9.48301	5.59032	4.39536	2.74285	16.3766	10.3324
GhbHLH121	Gh_A09G2341	11.7993	2.96255	2.22768	8.38586	6.7934	8.38816	7.38569	7.88221	3.76372	4.61423	2.91016	8.65929
GhbHLH127	Gh_A10G0730	16.4015	13.3793	3.92193	6.63682	3.96968	4.77372	4.72085	4.60733	1.16173	1.23692	16.2656	5.0351
GhbHLH138	Gh_A11G0278	13.2077	20.7747	12.3629	13.0785	23.8002	15.017	12.6199	9.41824	5.74192	7.26895	21.6548	18.0873
GhbHLH139	Gh_A11G0318	10.0624	7.88892	5.18898	4.02702	5.05363	3.60889	5.89104	4.51358	2.18151	2.6959	6.2211	7.90301
GhbHLH144	Gh_A11G0588	1.93082	6.74505	12.3785	13.3669	8.74867	8.91584	10.9442	9.12536	5.81941	4.12765	3.75047	9.55107
GhbHLH147	Gh_A11G0884	21.6269	6.9603	12.2408	11.7822	22.3078	14.5771	10.7895	10.2259	4.7527	5.30874	5.01862	13.5129
GhbHLH151	Gh_A11G1120	3.55415	4.02013	14.46	6.0417	1.21325	5.70834	8.57779	8.0849	4.68106	4.96782	1.13439	1.72702
GhbHLH152	Gh_A11G1163	23.2643	27.3826	7.28734	15.2362	15.9873	15.1852	16.0532	12.6993	5.40092	3.76401	11.8329	10.2189
GhbHLH153	Gh_A11G1180	15.4106	12.1171	11.0466	15.6173	23.5478	18.2449	19.6015	12.5289	4.53135	2.61888	6.88148	7.82838
GhbHLH161	Gh_A11G2243	22.5847	41.7394	9.31983	2.31609	3.21204	2.93428	1.38754	2.45173	1.39827	1.61593	1.6976	4.8489
GhbHLH163	Gh_A11G2494	1.4828	2.35437	1.61251	2.94435	1.78961	1.44704	1.93216	1.68696	1.72366	1.25307	1.25511	2.3475
GhbHLH164	Gh_A11G2537	13.7986	13.8319	15.4832	20.2025	24.5824	20.2665	25.2464	18.7546	10.4203	8.99877	9.68774	6.69605
GhbHLH169	Gh_A11G2978	15.3419	13.3272	14.2026	31.2708	46.639	36.8473	35.6515	23.7414	9.57247	7.02438	7.31837	7.62759
GhbHLH182	Gh_A12G1457	9.03824	9.72829	13.9919	19.0358	22.313	16.624	15.0039	10.499	4	2.28901	1.46943	4.6961
GhbHLH188	Gh_A12G1893	14.7425	6.16921	12.1097	7.70003	8.60688	7.47387	8.59864	7.875	3.89196	3.79725	5.83378	6.57219
GhbHLH191	Gh_A12G2534	4.10466	7.19188	6.46846	8.87269	10.6038	6.96818	10.027	15.0427	17.1642	13.3278	6.28639	6.68461
GhbHLH198	Gh_A13G0762	5.96884	6.32188	4.17328	10.8033	11.6253	11.5959	12.9155	9.8307	4.88596	6.32154	3.62529	7.05197
GhbHLH201	Gh_A13G1200	21.5551	17.3743	24.2211	31.0139	29.8541	25.354	25.1774	27.4504	21.9714	16.6958	21.5125	17.3735
GhbHLH207	Gh_D01G0575	42.7341	24.2524	24.3597	40.0436	20.5954	21.7372	33.3326	26.5617	20.2471	19.6616	23.1463	25.4204
GhbHLH209	Gh_D01G0879	2.88316	2.80724	3.30584	11.0797	21.1746	9.90501	13.875	6.11526	6.90169	4.50276	2.31047	6.74773
GhbHLH214	Gh_D01G1913	3.47585	3.69284	8.63912	5.82632	6.00478	5.95413	5.3822	4.42559	2.55595	2.14317	3.64671	3.99209
GhbHLH229	Gh_D02G2226	6.2897	5.20327	5.55367	3.45255	1.84228	4.07293	5.12026	4.51435	3.32559	1.55016	2.86715	3.90463
GhbHLH240	Gh_D03G1047	1.04412	2.77719	2.73239	20.2356	17.7875	15.0627	14.1304	10.392	7.14861	3.27414	2.86147	12.1538
GhbHLH252	Gh_D05G0247	14.2912	18.8806	2.96473	1.77457	1.48021	2.01014	1.66178	2.05218	1.22685	1.01302	4.35181	2.04278
GhbHLH262	Gh_D05G1601	7.24121	9.87958	30.3197	8.10943	6.47957	8.15929	5.5462	6.87658	5.8693	8.67993	17.4581	12.2679
GhbHLH269	Gh_D05G2532	24.3273	15.7402	8.05185	12.055	20.3044	15.3511	34.1179	19.1971	11.2213	9.93453	9.98271	10.9616
GhbHLH271	Gh_D05G2954	7.39612	8.55086	11.1438	11.4201	11.9076	10.6405	12.9153	10.138	10.4373	9.65739	9.72705	4.68696
GhbHLH276	Gh_D06G0034	1.34675	4.29302	3.57422	4.11743	3.46729	4.17185	8.45763	4.78955	4.50065	1.10219	38.7963	9.14579
GhbHLH278	Gh_D06G0217	10.0883	6.55519	12.9211	14.8745	12.2604	15.212	13.5042	11.3336	6.88543	6.45493	6.81432	4.90097
GhbHLH279	Gh_D06G0273	42.8369	23.9402	19.9174	24.3533	25.2425	21.8864	24.6709	20.0537	22.1108	35.6054	28.7558	15.2771
GhbHLH281	Gh_D06G1019	50.2863	14.3588	16.9316	15.1913	11.0977	13.5439	14.8212	8.97927	1.64121	2.5269	16.3535	10.0532
GhbHLH287	Gh_D07G0072	15.4057	27.3201	13.8755	7.05145	6.37125	4.08225	11.917	5.53597	2.22891	1.61542	3.94555	4.55714
GhbHLH297	Gh_D07G1678	2.88316	2.80724	3.30584	11.0797	21.1746	9.90501	12.9232	6.11526	6.90169	4.50276	2.31047	6.74773
GhbHLH298	Gh_D07G1712	3.81743	8.04318	7.37319	8.34345	12.246	9.27874	10.9111	8.03174	8.06293	4.83352	4.21753	4.23001
GhbHLH301	Gh_D07G2050	4.40822	15.6252	20.3648	10.1386	9.89163	8.18187	16.3865	8.51166	6.10095	4.58341	9.64442	7.89103
GhbHLH309	Gh_D08G0666	15.6076	17.4616	7.95454	15.2964	10.0285	14.2545	11.4719	9.89179	2.93972	2.08288	7.69136	9.2277
GhbHLH312	Gh_D08G1707	176.411	36.6069	37.2447	150.898	70.6556	94.1471	21.1234	60.2718	14.6925	14.3989	28.2338	41.7851
GhbHLH313	Gh_D08G1966	4.56563	8.63022	11.5167	14.1066	12.0063	11.6388	32.7418	17.0719	8.04315	1.97637	1.54842	2.45789
GhbHLH314	Gh_D08G1998	7.29955	18.0018	59.2505	23.2154	8.29179	31.2239	29.8286	30.6357	13.5553	13.7283	14.0071	7.65693
GhbHLH325	Gh_D09G1180	7.40884	6.56999	9.60497	10.0148	13.6689	10.3965	13.7201	9.02336	5.41423	3.13469	12.9582	10.0424
GhbHLH329	Gh_D09G1771	1.53199	1.52187	1.3663	5.60568	12.7981	5.92145	8.38497	3.42053	2.46738	3.62617	2.43099	3.55927
GhbHLH330	Gh_D09G1895	18.9489	4.30509	6.01328	9.95448	7.10648	9.45539	8.99984	7.35497	3.46797	3.26165	3.9837	7.15373
GhbHLH343	Gh_D10G1206	49.3282	16.9893	22.4593	8.79757	22.1945	59.4812	6.96452	9.00687	1.50657	2.5675	25.2013	38.6799
GhbHLH345	Gh_D10G1331	5.36489	11.3426	2.01679	1.10155	1.9197	5.05587	2.14657	8.80141	10.708	10.7307	5.85121	4.87474
GhbHLH348	Gh_D10G1580	2.88316	2.80724	3.30584	11.0797	21.1746	9.90501	12.7645	6.11526	7.59116	3.77651	2.31047	6.74773
GhbHLH354	Gh_D11G0306	16.7033	10.2428	14.026	36.9506	50.0028	42.3162	37.965	27.8962	11.5399	11.8424	8.90685	12.0848
GhbHLH357	Gh_D11G0332	11.2555	10.4999	7.76824	7.48748	9.51354	5.95503	7.40242	5.24735	2.50546	2.21832	6.93605	8.93157
GhbHLH358	Gh_D11G0373	16.5252	10.5528	9.47263	4.07099	4.02652	4.63115	5.77434	3.25665	1.58144	3.62463	8.37018	9.49948
GhbHLH367	Gh_D11G1032	21.4537	7.54869	13.6776	13.2819	25.9437	16.1967	10.6116	9.95969	4.45554	5.38349	5.34902	13.965
GhbHLH372	Gh_D11G1273	8.02066	15.5213	31.2304	7.41538	2.57661	11.3753	14.5949	17.7036	11.6976	16.0143	2.18599	2.60388
GhbHLH373	Gh_D11G1319	18.7157	27.5179	9.88286	17.0545	13.7374	13.4309	16.6341	13.3019	5.67477	5.01869	9.54888	10.0498
GhbHLH374	Gh_D11G1337	22.0016	20.233	25.1846	34.1818	49.359	35.1928	50.9595	24.419	9.0168	5.13525	9.05798	15.2783
GhbHLH386	Gh_D11G2839	1.25935	1.95296	1.82656	3.60965	1.23	1.48216	1.37317	1.84738	2.97407	1.94421	3.24315	2.45091
GhbHLH387	Gh_D11G2890	13.4345	10.6823	9.70817	14.9603	17.6011	15.0423	18.6121	14.9288	10.0576	13.6774	13.1544	9.60852
GhbHLH394	Gh_D12G0475	4.91751	7.59139	9.84989	12.1642	17.6085	12.2589	13.9492	21.3545	29.9239	15.7987	14.0186	10.5229
GhbHLH402	Gh_D12G1583	6.24188	8.82827	8.83545	10.8254	7.26148	10.6352	11.6958	7.03413	3.74896	2.82737	2.6509	2.29474
GhbHLH408	Gh_D12G2074	16.5723	5.22204	10.562	7.17129	6.48644	8.17766	6.31507	6.8156	3.20589	2.46623	6.36967	7.04663
GhbHLH419	Gh_D13G0896	7.80292	6.92926	5.29924	11.953	10.8554	12.4857	15.7312	10.8917	4.91372	3.80057	3.52898	5.39459
GhbHLH422	Gh_D13G1496	22.5909	17.2312	24.791	20.4516	24.3357	21.2365	24.3861	19.2194	12.2289	8.78197	17.4306	12.9063
GhbHLH432	Gh_Sca101437G01	21.7144	9.20578	17.7898	11.0518	8.87871	10.8263	10.979	9.93904	4.85493	4.10409	8.33736	8.07366
Genes not expressed in four tissues
GhbHLH NO.	Gene Identifier	Root	Stem	Leaf	-3dpa ovule	-1dpa ovule	0dpa ovule	1dpa ovule	3dpa ovule	5dpa fiber	10dpa fiber	20dpa fiber	25dpa fiber
GhbHLH003	Gh_A01G0772	0	0	0	0	0	0	0	0	0	0	0	0
GhbHLH005	Gh_A01G1502	0	0	0	0	0	0	0	0	0	0	0	0
GhbHLH014	Gh_A02G1146	0	0	0	0	0	0	0	0	0	0	0	0
GhbHLH017	Gh_A02G1414	0	0	0	0	0	0	0	0	0	0	0	0
GhbHLH019	Gh_A02G1502	0	0	0	0	0	0	0	0	0	0	0	0
GhbHLH025	Gh_A03G0607	0	0	0	0	0	0	0	0	0	0	0	0
GhbHLH032	Gh_A03G1607	0	0	0	0	0	0	0	0	0	0	0	0
GhbHLH033	Gh_A03G1661	0	0	0	0	0	0	0	0	0	0	0	0
GhbHLH035	Gh_A03G2155	0	0	0	0	0	0	0	0	0	0	0	0
GhbHLH039	Gh_A04G0803	0	0	0	0	0	0	0	0	0	0	0	0
GhbHLH042	Gh_A04G1091	0	0	0	0	0	0	0	0	0	0	0	0
GhbHLH044	Gh_A05G0224	0	0	0	0	0	0	0	0	0	0	0	0
GhbHLH048	Gh_A05G0570	0	0	0	0	0	0	0	0	0	0	0	0
GhbHLH053	Gh_A05G1755	0	0	0	0	0	0	0	0	0	0	0	0
GhbHLH055	Gh_A05G1820	0	0	0	0	0	0	0	0	0	0	0	0
GhbHLH067	Gh_A06G0161	0	0	0	0	0	0	0	0	0	0	0	0
GhbHLH071	Gh_A06G0646	0	0	0	0	0	0	0	0	0	0	0	0
GhbHLH073	Gh_A06G1082	0	0	0	0	0	0	0	0	0	0	0	0
GhbHLH076	Gh_A06G1858	0	0	0	0	0	0	0	0	0	0	0	0
GhbHLH078	Gh_A06G2080	0	0	0	0	0	0	0	0	0	0	0	0
GhbHLH087	Gh_A07G1232	0	0	0	0	0	0	0	0	0	0	0	0
GhbHLH098	Gh_A08G0962	0	0	0	0	0	0	0	0	0	0	0	0
GhbHLH106	Gh_A08G2486	0	0	0	0	0	0	0	0	0	0	0	0
GhbHLH113	Gh_A09G0994	0	0	0	0	0	0	0	0	0	0	0	0
GhbHLH120	Gh_A09G1952	0	0	0	0	0	0	0	0	0	0	0	0
GhbHLH123	Gh_A10G0164	0	0	0	0	0	0	0	0	0	0	0	0
GhbHLH126	Gh_A10G0560	0	0	0	0	0	0	0	0	0	0	0	0
GhbHLH142	Gh_A11G0459	0	0	0	0	0	0	0	0	0	0	0	0
GhbHLH168	Gh_A11G2956	0	0	0	0	0	0	0	0	0	0	0	0
GhbHLH170	Gh_A11G3000	0	0	0	0	0	0	0	0	0	0	0	0
GhbHLH177	Gh_A12G0736	0	0	0	0	0	0	0	0	0	0	0	0
GhbHLH185	Gh_A12G1600	0	0	0	0	0	0	0	0	0	0	0	0
GhbHLH190	Gh_A12G2377	0	0	0	0	0	0	0	0	0	0	0	0
GhbHLH208	Gh_D01G0798	0	0	0	0	0	0	0	0	0	0	0	0
GhbHLH210	Gh_D01G1057	0	0	0	0	0	0	0	0	0	0	0	0
GhbHLH212	Gh_D01G1748	0	0	0	0	0	0	0	0	0	0	0	0
GhbHLH217	Gh_D02G0406	0	0	0	0	0	0	0	0	0	0	0	0
GhbHLH219	Gh_D02G0841	0	0	0	0	0	0	0	0	0	0	0	0
GhbHLH226	Gh_D02G1995	0	0	0	0	0	0	0	0	0	0	0	0
GhbHLH227	Gh_D02G2021	0	0	0	0	0	0	0	0	0	0	0	0
GhbHLH228	Gh_D02G2076	0	0	0	0	0	0	0	0	0	0	0	0
GhbHLH231	Gh_D03G0119	0	0	0	0	0	0	0	0	0	0	0	0
GhbHLH232	Gh_D03G0212	0	0	0	0	0	0	0	0	0	0	0	0
GhbHLH234	Gh_D03G0305	0	0	0	0	0	0	0	0	0	0	0	0
GhbHLH238	Gh_D03G0859	0	0	0	0	0	0	0	0	0	0	0	0
GhbHLH242	Gh_D04G0248	0	0	0	0	0	0	0	0	0	0	0	0
GhbHLH246	Gh_D04G1295	0	0	0	0	0	0	0	0	0	0	0	0
GhbHLH253	Gh_D05G0303	0	0	0	0	0	0	0	0	0	0	0	0
GhbHLH257	Gh_D05G0699	0	0	0	0	0	0	0	0	0	0	0	0
GhbHLH274	Gh_D05G3774	0	0	0	0	0	0	0	0	0	0	0	0
GhbHLH277	Gh_D06G0152	0	0	0	0	0	0	0	0	0	0	0	0
GhbHLH282	Gh_D06G1312	0	0	0	0	0	0	0	0	0	0	0	0
GhbHLH283	Gh_D06G1384	0	0	0	0	0	0	0	0	0	0	0	0
GhbHLH289	Gh_D07G0403	0	0	0	0	0	0	0	0	0	0	0	0
GhbHLH306	Gh_D07G2426	0	0	0	0	0	0	0	0	0	0	0	0
GhbHLH324	Gh_D09G1014	0	0	0	0	0	0	0	0	0	0	0	0
GhbHLH334	Gh_D09G2423	0	0	0	0	0	0	0	0	0	0	0	0
GhbHLH335	Gh_D10G0179	0	0	0	0	0	0	0	0	0	0	0	0
GhbHLH339	Gh_D10G0600	0	0	0	0	0	0	0	0	0	0	0	0
GhbHLH342	Gh_D10G1033	0	0	0	0	0	0	0	0	0	0	0	0
GhbHLH350	Gh_D10G2228	0	0	0	0	0	0	0	0	0	0	0	0
GhbHLH355	Gh_D11G0327	0	0	0	0	0	0	0	0	0	0	0	0
GhbHLH356	Gh_D11G0328	0	0	0	0	0	0	0	0	0	0	0	0
GhbHLH361	Gh_D11G0530	0	0	0	0	0	0	0	0	0	0	0	0
GhbHLH362	Gh_D11G0543	0	0	0	0	0	0	0	0	0	0	0	0
GhbHLH370	Gh_D11G1107	0	0	0	0	0	0	0	0	0	0	0	0
GhbHLH383	Gh_D11G2383	0	0	0	0	0	0	0	0	0	0	0	0
GhbHLH393	Gh_D12G0328	0	0	0	0	0	0	0	0	0	0	0	0
GhbHLH405	Gh_D12G1740	0	0	0	0	0	0	0	0	0	0	0	0
GhbHLH410	Gh_D12G2505	0	0	0	0	0	0	0	0	0	0	0	0
GhbHLH415	Gh_D13G0346	0	0	0	0	0	0	0	0	0	0	0	0
GhbHLH418	Gh_D13G0759	0	0	0	0	0	0	0	0	0	0	0	0
GhbHLH428	Gh_Sca008688G01	0	0	0	0	0	0	0	0	0	0	0	0
GhbHLH429	Gh_Sca014319G01	0	0	0	0	0	0	0	0	0	0	0	0

## Sheet: b
b. Bias expression of A_ and D_subfamily in TM-1 tissues
A_ or D_subfamily bias expressed
paralog pairs	root	stem	leaf	-3dpa ovule	-1dpa ovule	0dpa ovule	1dpa ovule	3dpa ovule	5dpa fiber	10dpa fiber	20dpa fiber	25dpa fiber
GhbHLH004/GhbHLH211	Dhigh.Asilent	Similar	Nosignal	Dhigh.Asilent	Dhigh.Asilent	Nosignal	Dhigh.Asilent	Dhigh.Asilent	Dhigh.Asilent	Dhigh.Asilent	Nosignal	Dhigh.Asilent
GhbHLH007/GhbHLH214	Dhigh	Similar	Dhigh	Similar	Similar	Similar	Dhigh	Similar	Dhigh.Asilent	Similar	Similar	Similar
GhbHLH009/GhbHLH215	Similar	Similar	Nosignal	Similar	Similar	Ahigh	Similar	Similar	Ahigh.Dsilent	Nosignal	Ahigh	Similar
GhbHLH011/GhbHLH217	Nosignal	Nosignal	Ahigh.Dsilent	Nosignal	Ahigh.Dsilent	Nosignal	Nosignal	Nosignal	Nosignal	Nosignal	Nosignal	Nosignal
GhbHLH012/GhbHLH219	Ahigh.Dsilent	Nosignal	Nosignal	Nosignal	Nosignal	Nosignal	Nosignal	Nosignal	Nosignal	Nosignal	Nosignal	Nosignal
GhbHLH015/GhbHLH236	Dhigh.Asilent	Dhigh.Asilent	Nosignal	Ahigh.Dsilent	Ahigh.Dsilent	Nosignal	Nosignal	Nosignal	Nosignal	Nosignal	Nosignal	Ahigh.Dsilent
GhbHLH016/GhbHLH235	Similar	Similar	Nosignal	Similar	Ahigh	Ahigh	Ahigh	Ahigh	Ahigh	Similar	Nosignal	Ahigh
GhbHLH018/GhbHLH233	Ahigh	Nosignal	Nosignal	Nosignal	Nosignal	Nosignal	Nosignal	Nosignal	Nosignal	Nosignal	Nosignal	Nosignal
GhbHLH020/GhbHLH231	Ahigh.Dsilent	Nosignal	Nosignal	Nosignal	Nosignal	Nosignal	Nosignal	Nosignal	Nosignal	Nosignal	Ahigh.Dsilent	Nosignal
GhbHLH021/GhbHLH230	Dhigh	Similar	Similar	Similar	Similar	Similar	Similar	Similar	Similar	Nosignal	Nosignal	Similar
GhbHLH022/GhbHLH241	Ahigh	Similar	Similar	Ahigh	Similar	Ahigh	Ahigh	Ahigh	Ahigh.Dsilent	Ahigh.Dsilent	Ahigh.Dsilent	Ahigh
GhbHLH023/GhbHLH240	Nosignal	Dhigh.Asilent	Similar	Similar	Similar	Similar	Similar	Similar	Dhigh	Dhigh.Asilent	Dhigh.Asilent	Similar
GhbHLH025/GhbHLH239	Nosignal	Nosignal	Nosignal	Dhigh.Asilent	Dhigh.Asilent	Nosignal	Dhigh.Asilent	Nosignal	Nosignal	Nosignal	Nosignal	Nosignal
GhbHLH028/GhbHLH222	Similar	Similar	Dhigh	Similar	Similar	Similar	Similar	Similar	Similar	Nosignal	Similar	Similar
GhbHLH029/GhbHLH223	Dhigh	Similar	Nosignal	Nosignal	Nosignal	Nosignal	Nosignal	Nosignal	Nosignal	Nosignal	Nosignal	Nosignal
GhbHLH031/GhbHLH225	Dhigh	Nosignal	Similar	Nosignal	Nosignal	Nosignal	Nosignal	Nosignal	Nosignal	Nosignal	Nosignal	Nosignal
GhbHLH034/GhbHLH229	Similar	Similar	Similar	Ahigh	Ahigh.Dsilent	Similar	Similar	Similar	Similar	Ahigh.Dsilent	Ahigh.Dsilent	Similar
GhbHLH040/GhbHLH247	Nosignal	Nosignal	Nosignal	Dhigh	Dhigh.Asilent	Dhigh.Asilent	Dhigh.Asilent	Dhigh.Asilent	Nosignal	Nosignal	Nosignal	Nosignal
GhbHLH041/GhbHLH248	Similar	Nosignal	Dhigh	Nosignal	Nosignal	Nosignal	Nosignal	Similar	Nosignal	Nosignal	Nosignal	Similar
GhbHLH043/GhbHLH251	Similar	Nosignal	Similar	Similar	Dhigh	Similar	Dhigh.Asilent	Similar	Nosignal	Dhigh.Asilent	Nosignal	Similar
GhbHLH045/GhbHLH254	Nosignal	Ahigh.Dsilent	Nosignal	Ahigh.Dsilent	Ahigh.Dsilent	Ahigh.Dsilent	Ahigh	Ahigh	Nosignal	Nosignal	Ahigh.Dsilent	Ahigh.Dsilent
GhbHLH046/GhbHLH255	Similar	Ahigh	Ahigh	Dhigh	Dhigh	Dhigh	Similar	Dhigh	Dhigh.Asilent	Nosignal	Similar	Similar
GhbHLH047/GhbHLH256	Ahigh	Similar	Similar	Similar	Dhigh.Asilent	Nosignal	Dhigh	Nosignal	Nosignal	Nosignal	Nosignal	Nosignal
GhbHLH049/GhbHLH258	Dhigh	Nosignal	Nosignal	Nosignal	Nosignal	Nosignal	Nosignal	Nosignal	Nosignal	Nosignal	Nosignal	Nosignal
GhbHLH050/GhbHLH259	Similar	Nosignal	Nosignal	Nosignal	Nosignal	Nosignal	Nosignal	Nosignal	Nosignal	Dhigh.Asilent	Nosignal	Nosignal
GhbHLH051/GhbHLH261	Nosignal	Ahigh	Similar	Nosignal	Nosignal	Nosignal	Nosignal	Nosignal	Nosignal	Nosignal	Similar	Nosignal
GhbHLH052/GhbHLH262	Ahigh	Ahigh	Similar	Similar	Similar	Similar	Similar	Similar	Similar	Similar	Similar	Similar
GhbHLH053/GhbHLH264	Nosignal	Nosignal	Nosignal	Dhigh.Asilent	Dhigh.Asilent	Dhigh.Asilent	Nosignal	Dhigh.Asilent	Nosignal	Nosignal	Nosignal	Nosignal
GhbHLH054/GhbHLH265	Similar	Similar	Similar	Similar	Similar	Ahigh.Dsilent	Similar	Ahigh	Ahigh.Dsilent	Ahigh	Nosignal	Similar
GhbHLH056/GhbHLH267	Nosignal	Nosignal	Nosignal	Ahigh	Ahigh.Dsilent	Ahigh.Dsilent	Ahigh.Dsilent	Ahigh.Dsilent	Nosignal	Nosignal	Nosignal	Nosignal
GhbHLH057/GhbHLH268	Similar	Similar	Nosignal	Dhigh	Similar	Dhigh	Nosignal	Dhigh.Asilent	Nosignal	Nosignal	Nosignal	Similar
GhbHLH059/GhbHLH270	Nosignal	Nosignal	Nosignal	Nosignal	Similar	Nosignal	Dhigh	Dhigh.Asilent	Similar	Nosignal	Nosignal	Dhigh.Asilent
GhbHLH061/GhbHLH244	Nosignal	Dhigh	Similar	Nosignal	Similar	Nosignal	Similar	Similar	Dhigh.Asilent	Dhigh.Asilent	Dhigh	Dhigh
GhbHLH063/GhbHLH275	Nosignal	Nosignal	Nosignal	Similar	Similar	Dhigh.Asilent	Similar	Similar	Nosignal	Nosignal	Nosignal	Similar
GhbHLH064/GhbHLH263	Nosignal	Similar	Ahigh.Dsilent	Similar	Similar	Similar	Ahigh	Ahigh	Similar	Nosignal	Similar	Ahigh
GhbHLH065/GhbHLH252	Similar	Similar	Similar	Similar	Similar	Similar	Similar	Similar	Ahigh.Dsilent	Nosignal	Similar	Similar
GhbHLH066/GhbHLH276	Similar	Ahigh	Similar	Similar	Similar	Similar	Similar	Similar	Similar	Nosignal	Similar	Similar
GhbHLH069/GhbHLH286	Ahigh.Dsilent	Similar	Nosignal	Similar	Similar	Similar	Similar	Similar	Similar	Ahigh.Dsilent	Similar	Similar
GhbHLH070/GhbHLH280	Ahigh.Dsilent	Similar	Similar	Similar	Similar	Ahigh	Similar	Ahigh	Nosignal	Nosignal	Ahigh.Dsilent	Similar
GhbHLH072/GhbHLH281	Dhigh	Similar	Similar	Similar	Similar	Similar	Dhigh	Similar	Dhigh.Asilent	Dhigh.Asilent	Dhigh	Dhigh
GhbHLH074/GhbHLH285	Nosignal	Nosignal	Nosignal	Nosignal	Nosignal	Nosignal	Nosignal	Dhigh	Dhigh	Nosignal	Nosignal	Nosignal
GhbHLH077/GhbHLH279	Similar	Similar	Similar	Similar	Similar	Similar	Similar	Similar	Similar	Similar	Ahigh	Ahigh
GhbHLH080/GhbHLH305	Similar	Nosignal	Dhigh.Asilent	Nosignal	Nosignal	Nosignal	Nosignal	Nosignal	Nosignal	Nosignal	Nosignal	Nosignal
GhbHLH081/GhbHLH288	Nosignal	Dhigh	Nosignal	Dhigh	Similar	Similar	Dhigh	Similar	Nosignal	Nosignal	Ahigh.Dsilent	Similar
GhbHLH082/GhbHLH290	Nosignal	Nosignal	Nosignal	Dhigh.Asilent	Dhigh.Asilent	Dhigh.Asilent	Dhigh	Dhigh.Asilent	Dhigh	Dhigh.Asilent	Nosignal	Similar
GhbHLH084/GhbHLH292	Nosignal	Nosignal	Dhigh	Nosignal	Nosignal	Nosignal	Nosignal	Nosignal	Nosignal	Nosignal	Nosignal	Nosignal
GhbHLH085/GhbHLH306	Nosignal	Nosignal	Nosignal	Nosignal	Nosignal	Ahigh.Dsilent	Ahigh.Dsilent	Ahigh.Dsilent	Nosignal	Nosignal	Nosignal	Nosignal
GhbHLH086/GhbHLH294	Nosignal	Similar	Similar	Dhigh.Asilent	Dhigh.Asilent	Dhigh.Asilent	Dhigh.Asilent	Dhigh.Asilent	Dhigh.Asilent	Similar	Dhigh.Asilent	Dhigh.Asilent
GhbHLH088/GhbHLH298	Similar	Similar	Similar	Similar	Similar	Similar	Dhigh	Similar	Similar	Similar	Similar	Similar
GhbHLH090/GhbHLH300	Nosignal	Dhigh.Asilent	Similar	Nosignal	Nosignal	Nosignal	Nosignal	Nosignal	Nosignal	Nosignal	Nosignal	Nosignal
GhbHLH092/GhbHLH303	Nosignal	Nosignal	Nosignal	Similar	Similar	Similar	Similar	Similar	Ahigh	Similar	Similar	Nosignal
GhbHLH093/GhbHLH304	Nosignal	Nosignal	Similar	Similar	Similar	Similar	Similar	Similar	Similar	Ahigh.Dsilent	Nosignal	Similar
GhbHLH095/GhbHLH293	Dhigh	Dhigh	Nosignal	Similar	Dhigh.Asilent	Dhigh.Asilent	Dhigh.Asilent	Dhigh	Dhigh	Dhigh	Dhigh.Asilent	Similar
GhbHLH096/GhbHLH289	Ahigh.Dsilent	Nosignal	Nosignal	Nosignal	Nosignal	Nosignal	Nosignal	Nosignal	Nosignal	Nosignal	Nosignal	Nosignal
GhbHLH097/GhbHLH307	Similar	Similar	Similar	Dhigh.Asilent	Dhigh	Dhigh	Dhigh.Asilent	Dhigh.Asilent	Dhigh.Asilent	Similar	Nosignal	Dhigh
GhbHLH098/GhbHLH310	Nosignal	Nosignal	Nosignal	Nosignal	Dhigh.Asilent	Nosignal	Similar	Nosignal	Nosignal	Nosignal	Nosignal	Nosignal
GhbHLH101/GhbHLH313	Dhigh.Asilent	Dhigh.Asilent	Dhigh.Asilent	Dhigh	Dhigh.Asilent	Dhigh	Dhigh	Dhigh	Dhigh.Asilent	Dhigh.Asilent	Dhigh.Asilent	Dhigh.Asilent
GhbHLH102/GhbHLH315	Similar	Similar	Similar	Dhigh	Similar	Similar	Dhigh	Dhigh	Similar	Nosignal	Similar	Similar
GhbHLH103/GhbHLH316	Ahigh.Dsilent	Similar	Ahigh.Dsilent	Nosignal	Nosignal	Nosignal	Nosignal	Nosignal	Nosignal	Nosignal	Nosignal	Nosignal
GhbHLH104/GhbHLH314	Similar	Similar	Similar	Similar	Similar	Similar	Similar	Similar	Similar	Similar	Similar	Dhigh
GhbHLH106/GhbHLH308	Nosignal	Nosignal	Nosignal	Nosignal	Nosignal	Nosignal	Dhigh.Asilent	Nosignal	Nosignal	Nosignal	Nosignal	Nosignal
GhbHLH107/GhbHLH317	Nosignal	Nosignal	Ahigh.Dsilent	Similar	Similar	Nosignal	Similar	Similar	Ahigh.Dsilent	Similar	Ahigh.Dsilent	Similar
GhbHLH109/GhbHLH319	Similar	Similar	Similar	Dhigh	Dhigh	Dhigh	Dhigh	Dhigh	Dhigh	Dhigh	Nosignal	Nosignal
GhbHLH110/GhbHLH320	Nosignal	Similar	Ahigh.Dsilent	Similar	Dhigh	Dhigh.Asilent	Dhigh	Nosignal	Nosignal	Nosignal	Nosignal	Nosignal
GhbHLH112/GhbHLH322	Nosignal	Dhigh	Nosignal	Nosignal	Nosignal	Nosignal	Nosignal	Nosignal	Nosignal	Nosignal	Nosignal	Nosignal
GhbHLH114/GhbHLH325	Dhigh	Similar	Similar	Similar	Similar	Similar	Similar	Similar	Similar	Similar	Similar	Similar
GhbHLH115/GhbHLH326	Ahigh	Similar	Similar	Similar	Similar	Similar	Similar	Similar	Similar	Nosignal	Nosignal	Ahigh
GhbHLH120/GhbHLH332	Dhigh.Asilent	Nosignal	Nosignal	Nosignal	Nosignal	Nosignal	Nosignal	Nosignal	Nosignal	Nosignal	Nosignal	Nosignal
GhbHLH121/GhbHLH330	Similar	Similar	Dhigh	Similar	Similar	Similar	Similar	Similar	Similar	Similar	Similar	Similar
GhbHLH125/GhbHLH338	Similar	Dhigh	Dhigh.Asilent	Nosignal	Nosignal	Nosignal	Dhigh.Asilent	Nosignal	Nosignal	Dhigh.Asilent	Ahigh	Similar
GhbHLH127/GhbHLH340	Ahigh	Similar	Dhigh	Similar	Similar	Similar	Similar	Similar	Nosignal	Nosignal	Ahigh	Similar
GhbHLH129/GhbHLH347	Similar	Similar	Dhigh	Similar	Similar	Similar	Similar	Similar	Dhigh.Asilent	Nosignal	Similar	Similar
GhbHLH130/GhbHLH346	Nosignal	Nosignal	Dhigh	Nosignal	Nosignal	Nosignal	Nosignal	Nosignal	Nosignal	Nosignal	Nosignal	Nosignal
GhbHLH131/GhbHLH345	Dhigh	Similar	Dhigh.Asilent	Ahigh.Dsilent	Dhigh.Asilent	Dhigh	Dhigh.Asilent	Dhigh	Dhigh	Dhigh	Similar	Similar
GhbHLH133/GhbHLH343	Similar	Similar	Dhigh	Similar	Similar	Similar	Similar	Similar	Similar	Similar	Similar	Similar
GhbHLH135/GhbHLH351	Nosignal	Similar	Similar	Nosignal	Ahigh	Nosignal	Similar	Similar	Similar	Dhigh.Asilent	Nosignal	Dhigh
GhbHLH136/GhbHLH337	Nosignal	Nosignal	Nosignal	Dhigh.Asilent	Dhigh.Asilent	Dhigh.Asilent	Dhigh.Asilent	Dhigh.Asilent	Dhigh.Asilent	Nosignal	Nosignal	Nosignal
GhbHLH137/GhbHLH353	Similar	Ahigh	Similar	Dhigh	Dhigh	Dhigh	Dhigh.Asilent	Similar	Dhigh.Asilent	Nosignal	Nosignal	Dhigh
GhbHLH138/GhbHLH357	Similar	Ahigh	Similar	Similar	Ahigh	Ahigh	Similar	Ahigh	Ahigh	Ahigh	Ahigh	Ahigh
GhbHLH141/GhbHLH360	Nosignal	Similar	Similar	Similar	Similar	Similar	Ahigh	Similar	Ahigh.Dsilent	Ahigh.Dsilent	Nosignal	Similar
GhbHLH145/GhbHLH364	Nosignal	Similar	Dhigh	Nosignal	Nosignal	Nosignal	Nosignal	Nosignal	Nosignal	Nosignal	Nosignal	Nosignal
GhbHLH146/GhbHLH366	Nosignal	Similar	Nosignal	Ahigh.Dsilent	Similar	Ahigh	Similar	Ahigh.Dsilent	Ahigh	Nosignal	Nosignal	Nosignal
GhbHLH147/GhbHLH367	Similar	Similar	Similar	Similar	Dhigh	Similar	Similar	Similar	Similar	Similar	Similar	Similar
GhbHLH148/GhbHLH368	Similar	Similar	Ahigh.Dsilent	Ahigh	Ahigh	Ahigh	Ahigh.Dsilent	Ahigh	Ahigh	Ahigh	Ahigh.Dsilent	Similar
GhbHLH149/GhbHLH391	Nosignal	Nosignal	Ahigh.Dsilent	Similar	Similar	Similar	Similar	Similar	Similar	Nosignal	Similar	Similar
GhbHLH150/GhbHLH371	Nosignal	Nosignal	Nosignal	Ahigh.Dsilent	Ahigh.Dsilent	Ahigh.Dsilent	Similar	Similar	Similar	Similar	Nosignal	Ahigh.Dsilent
GhbHLH151/GhbHLH372	Dhigh	Dhigh	Dhigh	Similar	Dhigh	Dhigh	Similar	Dhigh	Dhigh	Dhigh	Similar	Similar
GhbHLH153/GhbHLH374	Similar	Similar	Dhigh	Dhigh	Dhigh	Dhigh	Dhigh	Dhigh	Dhigh	Dhigh	Similar	Dhigh
GhbHLH154/GhbHLH375	Similar	Similar	Similar	Similar	Similar	Similar	Ahigh	Ahigh	Ahigh.Dsilent	Ahigh.Dsilent	Dhigh.Asilent	Similar
GhbHLH155/GhbHLH376	Ahigh	Ahigh	Nosignal	Nosignal	Nosignal	Ahigh.Dsilent	Nosignal	Similar	Nosignal	Ahigh.Dsilent	Similar	Similar
GhbHLH156/GhbHLH377	Similar	Nosignal	Dhigh	Similar	Similar	Dhigh.Asilent	Dhigh	Dhigh.Asilent	Dhigh.Asilent	Dhigh	Nosignal	Nosignal
GhbHLH157/GhbHLH379	Nosignal	Nosignal	Dhigh.Asilent	Similar	Similar	Similar	Similar	Similar	Similar	Nosignal	Nosignal	Dhigh
GhbHLH159/GhbHLH381	Similar	Nosignal	Nosignal	Nosignal	Ahigh	Nosignal	Nosignal	Similar	Nosignal	Nosignal	Nosignal	Similar
GhbHLH161/GhbHLH384	Ahigh	Ahigh	Ahigh	Ahigh.Dsilent	Ahigh.Dsilent	Similar	Nosignal	Ahigh.Dsilent	Ahigh.Dsilent	Ahigh.Dsilent	Similar	Ahigh
GhbHLH162/GhbHLH385	Ahigh.Dsilent	Similar	Similar	Ahigh	Ahigh	Ahigh	Ahigh	Ahigh	Similar	Ahigh.Dsilent	Nosignal	Ahigh.Dsilent
GhbHLH163/GhbHLH386	Similar	Similar	Similar	Similar	Similar	Similar	Similar	Similar	Similar	Similar	Dhigh	Similar
GhbHLH164/GhbHLH387	Similar	Similar	Ahigh	Similar	Ahigh	Ahigh	Similar	Similar	Similar	Similar	Similar	Similar
GhbHLH165/GhbHLH390	Similar	Similar	Nosignal	Similar	Similar	Similar	Similar	Similar	Similar	Similar	Dhigh	Dhigh
GhbHLH169/GhbHLH354	Similar	Similar	Similar	Similar	Similar	Similar	Similar	Similar	Similar	Dhigh	Similar	Similar
GhbHLH171/GhbHLH370	Nosignal	Nosignal	Nosignal	Nosignal	Nosignal	Nosignal	Nosignal	Nosignal	Nosignal	Nosignal	Ahigh.Dsilent	Ahigh.Dsilent
GhbHLH172/GhbHLH392	Nosignal	Similar	Similar	Dhigh	Similar	Similar	Similar	Similar	Nosignal	Dhigh.Asilent	Nosignal	Nosignal
GhbHLH175/GhbHLH396	Dhigh.Asilent	Dhigh.Asilent	Similar	Dhigh	Dhigh.Asilent	Dhigh.Asilent	Dhigh	Dhigh.Asilent	Nosignal	Nosignal	Dhigh.Asilent	Similar
GhbHLH176/GhbHLH397	Nosignal	Similar	Nosignal	Nosignal	Ahigh.Dsilent	Ahigh.Dsilent	Nosignal	Nosignal	Nosignal	Nosignal	Nosignal	Ahigh.Dsilent
GhbHLH178/GhbHLH398	Nosignal	Similar	Dhigh	Nosignal	Nosignal	Nosignal	Nosignal	Nosignal	Nosignal	Nosignal	Nosignal	Nosignal
GhbHLH179/GhbHLH399	Nosignal	Similar	Ahigh	Nosignal	Ahigh.Dsilent	Nosignal	Ahigh.Dsilent	Nosignal	Nosignal	Nosignal	Nosignal	Nosignal
GhbHLH181/GhbHLH401	Nosignal	Nosignal	Nosignal	Similar	Ahigh	Similar	Similar	Similar	Similar	Dhigh	Dhigh	Similar
GhbHLH182/GhbHLH402	Similar	Similar	Similar	Similar	Ahigh	Similar	Similar	Similar	Similar	Similar	Similar	Ahigh
GhbHLH184/GhbHLH404	Similar	Ahigh	Similar	Similar	Similar	Similar	Similar	Similar	Similar	Nosignal	Nosignal	Similar
GhbHLH186/GhbHLH406	Nosignal	Ahigh.Dsilent	Nosignal	Nosignal	Nosignal	Nosignal	Nosignal	Nosignal	Nosignal	Nosignal	Nosignal	Similar
GhbHLH187/GhbHLH407	Nosignal	Nosignal	Nosignal	Similar	Dhigh.Asilent	Similar	Dhigh.Asilent	Dhigh.Asilent	Nosignal	Nosignal	Nosignal	Nosignal
GhbHLH189/GhbHLH409	Nosignal	Ahigh.Dsilent	Nosignal	Nosignal	Ahigh.Dsilent	Nosignal	Nosignal	Nosignal	Nosignal	Nosignal	Nosignal	Nosignal
GhbHLH191/GhbHLH394	Similar	Similar	Similar	Similar	Dhigh	Dhigh	Similar	Similar	Dhigh	Similar	Dhigh	Dhigh
GhbHLH192/GhbHLH413	Nosignal	Nosignal	Nosignal	Similar	Similar	Dhigh	Similar	Similar	Similar	Nosignal	Ahigh.Dsilent	Ahigh
GhbHLH193/GhbHLH414	Nosignal	Similar	Dhigh	Ahigh	Ahigh	Ahigh	Ahigh	Ahigh	Nosignal	Nosignal	Nosignal	Similar
GhbHLH194/GhbHLH415	Ahigh.Dsilent	Ahigh.Dsilent	Nosignal	Ahigh.Dsilent	Ahigh.Dsilent	Ahigh.Dsilent	Ahigh.Dsilent	Ahigh.Dsilent	Nosignal	Nosignal	Ahigh.Dsilent	Ahigh.Dsilent
GhbHLH195/GhbHLH416	Nosignal	Ahigh.Dsilent	Nosignal	Nosignal	Nosignal	Nosignal	Nosignal	Nosignal	Dhigh.Asilent	Dhigh.Asilent	Similar	Dhigh.Asilent
GhbHLH196/GhbHLH425	Nosignal	Nosignal	Nosignal	Similar	Dhigh	Similar	Similar	Similar	Nosignal	Nosignal	Nosignal	Similar
GhbHLH199/GhbHLH420	Nosignal	Ahigh.Dsilent	Nosignal	Ahigh.Dsilent	Ahigh.Dsilent	Ahigh.Dsilent	Ahigh.Dsilent	Ahigh.Dsilent	Nosignal	Nosignal	Nosignal	Ahigh.Dsilent
GhbHLH200/GhbHLH421	Similar	Similar	Dhigh	Nosignal	Nosignal	Nosignal	Nosignal	Nosignal	Nosignal	Nosignal	Nosignal	Nosignal
GhbHLH202/GhbHLH423	Nosignal	Nosignal	Nosignal	Ahigh.Dsilent	Nosignal	Nosignal	Similar	Ahigh.Dsilent	Nosignal	Nosignal	Nosignal	Ahigh
GhbHLH203/GhbHLH424	Dhigh	Dhigh	Dhigh	Dhigh	Dhigh	Similar	Dhigh.Asilent	Dhigh	Similar	Nosignal	Nosignal	Dhigh.Asilent
GhbHLH204/GhbHLH417	Similar	Nosignal	Similar	Ahigh.Dsilent	Similar	Similar	Nosignal	Similar	Nosignal	Nosignal	Nosignal	Nosignal
No difference between A_ and D_subfamily
paralog pairs	root	stem	leaf	-3dpa ovule	-1dpa ovule	0dpa ovule	1dpa ovule	3dpa ovule	5dpa fiber	10dpa fiber	20dpa fiber	25dpa fiber
GhbHLH001/GhbHLH206	Similar	Similar	Similar	Nosignal	Similar	Similar	Nosignal	Nosignal	Nosignal	Nosignal	Similar	Nosignal
GhbHLH003/GhbHLH208	Nosignal	Nosignal	Nosignal	Nosignal	Nosignal	Nosignal	Nosignal	Nosignal	Nosignal	Nosignal	Nosignal	Nosignal
GhbHLH005/GhbHLH212	Nosignal	Nosignal	Nosignal	Nosignal	Nosignal	Nosignal	Nosignal	Nosignal	Nosignal	Nosignal	Nosignal	Nosignal
GhbHLH006/GhbHLH213	Similar	Similar	Similar	Nosignal	Nosignal	Nosignal	Nosignal	Nosignal	Nosignal	Nosignal	Nosignal	Similar
GhbHLH008/GhbHLH205	Similar	Similar	Similar	Nosignal	Nosignal	Nosignal	Nosignal	Similar	Similar	Similar	Similar	Similar
GhbHLH010/GhbHLH216	Similar	Similar	Similar	Nosignal	Nosignal	Similar	Similar	Similar	Similar	Similar	Similar	Similar
GhbHLH013/GhbHLH237	Nosignal	Nosignal	Similar	Nosignal	Nosignal	Nosignal	Nosignal	Nosignal	Nosignal	Nosignal	Nosignal	Nosignal
GhbHLH017/GhbHLH234	Nosignal	Nosignal	Nosignal	Nosignal	Nosignal	Nosignal	Nosignal	Nosignal	Nosignal	Nosignal	Nosignal	Nosignal
GhbHLH019/GhbHLH232	Nosignal	Nosignal	Nosignal	Nosignal	Nosignal	Nosignal	Nosignal	Nosignal	Nosignal	Nosignal	Nosignal	Nosignal
GhbHLH024/GhbHLH238	Nosignal	Nosignal	Nosignal	Nosignal	Nosignal	Nosignal	Nosignal	Nosignal	Nosignal	Nosignal	Nosignal	Similar
GhbHLH026/GhbHLH220	Nosignal	Similar	Similar	Nosignal	Similar	Similar	Nosignal	Nosignal	Nosignal	Nosignal	Nosignal	Similar
GhbHLH027/GhbHLH221	Nosignal	Similar	Similar	Nosignal	Nosignal	Nosignal	Nosignal	Nosignal	Nosignal	Nosignal	Nosignal	Nosignal
GhbHLH030/GhbHLH224	Similar	Similar	Similar	Similar	Similar	Similar	Similar	Similar	Similar	Nosignal	Nosignal	Similar
GhbHLH032/GhbHLH227	Nosignal	Nosignal	Nosignal	Nosignal	Nosignal	Nosignal	Nosignal	Nosignal	Nosignal	Nosignal	Nosignal	Nosignal
GhbHLH035/GhbHLH226	Nosignal	Nosignal	Nosignal	Nosignal	Nosignal	Nosignal	Nosignal	Nosignal	Nosignal	Nosignal	Nosignal	Nosignal
GhbHLH037/GhbHLH273	Similar	Similar	Nosignal	Nosignal	Nosignal	Nosignal	Nosignal	Nosignal	Nosignal	Nosignal	Similar	Nosignal
GhbHLH039/GhbHLH246	Nosignal	Nosignal	Nosignal	Nosignal	Nosignal	Nosignal	Nosignal	Nosignal	Nosignal	Nosignal	Nosignal	Nosignal
GhbHLH042/GhbHLH249	Nosignal	Nosignal	Nosignal	Nosignal	Nosignal	Nosignal	Nosignal	Nosignal	Nosignal	Nosignal	Nosignal	Nosignal
GhbHLH044/GhbHLH253	Nosignal	Nosignal	Nosignal	Nosignal	Nosignal	Nosignal	Nosignal	Nosignal	Nosignal	Nosignal	Nosignal	Nosignal
GhbHLH048/GhbHLH257	Nosignal	Nosignal	Nosignal	Nosignal	Nosignal	Nosignal	Nosignal	Nosignal	Nosignal	Nosignal	Nosignal	Nosignal
GhbHLH055/GhbHLH266	Nosignal	Nosignal	Nosignal	Nosignal	Nosignal	Nosignal	Nosignal	Nosignal	Nosignal	Nosignal	Nosignal	Nosignal
GhbHLH058/GhbHLH269	Similar	Similar	Similar	Similar	Similar	Similar	Similar	Similar	Similar	Similar	Similar	Similar
GhbHLH060/GhbHLH271	Similar	Similar	Similar	Similar	Similar	Similar	Similar	Similar	Similar	Similar	Similar	Similar
GhbHLH062/GhbHLH274	Nosignal	Nosignal	Nosignal	Nosignal	Nosignal	Nosignal	Nosignal	Nosignal	Nosignal	Nosignal	Nosignal	Nosignal
GhbHLH067/GhbHLH277	Nosignal	Nosignal	Nosignal	Nosignal	Nosignal	Nosignal	Nosignal	Nosignal	Nosignal	Nosignal	Nosignal	Nosignal
GhbHLH068/GhbHLH278	Similar	Similar	Similar	Similar	Similar	Similar	Similar	Similar	Similar	Similar	Similar	Similar
GhbHLH078/GhbHLH283	Nosignal	Nosignal	Nosignal	Nosignal	Nosignal	Nosignal	Nosignal	Nosignal	Nosignal	Nosignal	Nosignal	Nosignal
GhbHLH079/GhbHLH287	Similar	Similar	Similar	Similar	Similar	Similar	Similar	Similar	Similar	Similar	Similar	Similar
GhbHLH083/GhbHLH291	Nosignal	Similar	Nosignal	Nosignal	Nosignal	Nosignal	Nosignal	Nosignal	Nosignal	Nosignal	Nosignal	Nosignal
GhbHLH087/GhbHLH295	Nosignal	Nosignal	Nosignal	Nosignal	Similar	Nosignal	Nosignal	Nosignal	Nosignal	Nosignal	Nosignal	Nosignal
GhbHLH094/GhbHLH302	Nosignal	Similar	Nosignal	Nosignal	Nosignal	Nosignal	Nosignal	Nosignal	Nosignal	Nosignal	Nosignal	Nosignal
GhbHLH099/GhbHLH311	Nosignal	Similar	Nosignal	Nosignal	Nosignal	Nosignal	Nosignal	Nosignal	Nosignal	Nosignal	Nosignal	Nosignal
GhbHLH100/GhbHLH312	Similar	Similar	Similar	Similar	Similar	Similar	Similar	Similar	Similar	Similar	Similar	Similar
GhbHLH105/GhbHLH309	Similar	Similar	Similar	Similar	Similar	Similar	Similar	Similar	Similar	Similar	Similar	Similar
GhbHLH108/GhbHLH318	Nosignal	Similar	Nosignal	Nosignal	Nosignal	Nosignal	Nosignal	Nosignal	Nosignal	Nosignal	Nosignal	Nosignal
GhbHLH111/GhbHLH321	Nosignal	Nosignal	Nosignal	Nosignal	Nosignal	Nosignal	Nosignal	Nosignal	Nosignal	Nosignal	Nosignal	Nosignal
GhbHLH113/GhbHLH324	Nosignal	Nosignal	Nosignal	Nosignal	Nosignal	Nosignal	Nosignal	Nosignal	Nosignal	Nosignal	Nosignal	Nosignal
GhbHLH116/GhbHLH327	Similar	Similar	Similar	Nosignal	Nosignal	Nosignal	Similar	Nosignal	Nosignal	Nosignal	Nosignal	Nosignal
GhbHLH117/GhbHLH328	Similar	Nosignal	Nosignal	Nosignal	Nosignal	Nosignal	Nosignal	Nosignal	Nosignal	Nosignal	Nosignal	Nosignal
GhbHLH118/GhbHLH331	Nosignal	Nosignal	Nosignal	Similar	Similar	Similar	Similar	Similar	Similar	Similar	Nosignal	Similar
GhbHLH122/GhbHLH323	Similar	Nosignal	Nosignal	Nosignal	Nosignal	Nosignal	Nosignal	Nosignal	Nosignal	Nosignal	Nosignal	Nosignal
GhbHLH123/GhbHLH335	Nosignal	Nosignal	Nosignal	Nosignal	Nosignal	Nosignal	Nosignal	Nosignal	Nosignal	Nosignal	Nosignal	Nosignal
GhbHLH124/GhbHLH336	Similar	Similar	Similar	Nosignal	Nosignal	Similar	Nosignal	Nosignal	Nosignal	Nosignal	Similar	Nosignal
GhbHLH126/GhbHLH339	Nosignal	Nosignal	Nosignal	Nosignal	Nosignal	Nosignal	Nosignal	Nosignal	Nosignal	Nosignal	Nosignal	Nosignal
GhbHLH128/GhbHLH342	Nosignal	Nosignal	Nosignal	Nosignal	Nosignal	Nosignal	Nosignal	Nosignal	Nosignal	Nosignal	Similar	Nosignal
GhbHLH132/GhbHLH344	Similar	Similar	Similar	Similar	Similar	Similar	Similar	Similar	Similar	Nosignal	Similar	Similar
GhbHLH134/GhbHLH349	Similar	Similar	Nosignal	Nosignal	Nosignal	Nosignal	Nosignal	Nosignal	Nosignal	Nosignal	Nosignal	Nosignal
GhbHLH139/GhbHLH358	Similar	Similar	Similar	Similar	Similar	Similar	Similar	Similar	Similar	Similar	Similar	Similar
GhbHLH140/GhbHLH359	Nosignal	Ahigh	Similar	Nosignal	Nosignal	Nosignal	Nosignal	Nosignal	Nosignal	Nosignal	Similar	Nosignal
GhbHLH142/GhbHLH361	Nosignal	Nosignal	Nosignal	Nosignal	Nosignal	Nosignal	Nosignal	Nosignal	Nosignal	Nosignal	Nosignal	Nosignal
GhbHLH143/GhbHLH362	Nosignal	Nosignal	Nosignal	Nosignal	Nosignal	Similar	Nosignal	Nosignal	Nosignal	Nosignal	Nosignal	Nosignal
GhbHLH152/GhbHLH373	Similar	Similar	Similar	Similar	Similar	Similar	Similar	Similar	Similar	Similar	Similar	Similar
GhbHLH158/GhbHLH382	Nosignal	Similar	Nosignal	Similar	Similar	Similar	Similar	Similar	Nosignal	Nosignal	Nosignal	Similar
GhbHLH160/GhbHLH380	Similar	Nosignal	Nosignal	Nosignal	Nosignal	Nosignal	Nosignal	Nosignal	Nosignal	Nosignal	Nosignal	Nosignal
GhbHLH166/GhbHLH388	Similar	Nosignal	Nosignal	Nosignal	Nosignal	Nosignal	Nosignal	Nosignal	Nosignal	Nosignal	Nosignal	Nosignal
GhbHLH167/GhbHLH389	Nosignal	Similar	Similar	Similar	Similar	Similar	Similar	Similar	Similar	Similar	Similar	Similar
GhbHLH170/GhbHLH355	Nosignal	Nosignal	Nosignal	Nosignal	Nosignal	Nosignal	Nosignal	Nosignal	Nosignal	Nosignal	Nosignal	Nosignal
GhbHLH173/GhbHLH393	Nosignal	Nosignal	Nosignal	Nosignal	Nosignal	Nosignal	Nosignal	Nosignal	Nosignal	Similar	Nosignal	Nosignal
GhbHLH174/GhbHLH395	Nosignal	Similar	Similar	Nosignal	Nosignal	Nosignal	Similar	Nosignal	Nosignal	Nosignal	Nosignal	Nosignal
GhbHLH180/GhbHLH400	Nosignal	Similar	Similar	Nosignal	Nosignal	Similar	Nosignal	Similar	Similar	Nosignal	Nosignal	Nosignal
GhbHLH183/GhbHLH403	Nosignal	Nosignal	Similar	Nosignal	Nosignal	Nosignal	Nosignal	Nosignal	Nosignal	Nosignal	Nosignal	Nosignal
GhbHLH185/GhbHLH405	Nosignal	Similar	Nosignal	Nosignal	Nosignal	Nosignal	Nosignal	Nosignal	Nosignal	Nosignal	Nosignal	Nosignal
GhbHLH188/GhbHLH408	Similar	Similar	Similar	Similar	Similar	Similar	Similar	Similar	Similar	Similar	Similar	Similar
GhbHLH190/GhbHLH410	Nosignal	Nosignal	Nosignal	Nosignal	Nosignal	Nosignal	Nosignal	Nosignal	Nosignal	Nosignal	Nosignal	Nosignal
GhbHLH197/GhbHLH418	Nosignal	Nosignal	Nosignal	Nosignal	Nosignal	Nosignal	Nosignal	Nosignal	Nosignal	Nosignal	Nosignal	Nosignal
GhbHLH198/GhbHLH419	Similar	Similar	Similar	Similar	Similar	Similar	Similar	Similar	Similar	Similar	Similar	Similar
GhbHLH201/GhbHLH422	Similar	Similar	Similar	Similar	Similar	Similar	Similar	Similar	Similar	Similar	Similar	Similar

## Sheet: c
c. Comparison of expression profiles and the phylogenetic trees.
Gene	Expression Group	Phylogenetic subgroup	Gene	Expression Group	Phylogenetic subgroup
GhbHLH060	1	Subfamily 19	GhbHLH062	18	Subfamily 11
GhbHLH271	1	Subfamily 19	GhbHLH245	18	Subfamily 5
GhbHLH156	2	Subfamily 9	GhbHLH267	18	Subfamily 20
GhbHLH377	2	Subfamily 9	GhbHLH341	18	Subfamily 6
GhbHLH167	2	Subfamily 31	GhbHLH056	18	Subfamily 20
GhbHLH389	2	Subfamily 31	GhbHLH101	18	Subfamily 25
GhbHLH181	3	Subfamily 11	GhbHLH247	18	Subfamily 29
GhbHLH150	3	Subfamily 27	GhbHLH016	18	Subfamily 14
GhbHLH074	3	Subfamily 5	GhbHLH157	18	Subfamily 28
GhbHLH075	3	Subfamily 5	GhbHLH118	18	Subfamily 6
GhbHLH285	3	Subfamily 5	GhbHLH331	18	Subfamily 6
GhbHLH371	3	Subfamily 27	GhbHLH023	18	Subfamily 14
GhbHLH191	3	Subfamily 31	GhbHLH240	18	Subfamily 14
GhbHLH394	3	Subfamily 31	GhbHLH141	18	Subfamily 14
GhbHLH386	4	Subfamily 28	GhbHLH304	18	Subfamily 14
GhbHLH107	4	Subfamily 28	GhbHLH360	18	Subfamily 14
GhbHLH401	4	Subfamily 11	GhbHLH363	18	Orphan
GhbHLH211	5	Subfamily 14	GhbHLH070	18	Subfamily 24
GhbHLH008	5	Subfamily 9	GhbHLH255	18	Subfamily 30
GhbHLH205	5	Subfamily 9	GhbHLH009	18	Subfamily 24
GhbHLH259	5	Subfamily 20	GhbHLH215	18	Subfamily 24
GhbHLH279	5	Orphan	GhbHLH333	18	Subfamily 19
GhbHLH095	5	Subfamily 31	GhbHLH007	18	Subfamily 31
GhbHLH293	5	Subfamily 31	GhbHLH201	18	Subfamily 9
GhbHLH345	6	Subfamily 31	GhbHLH109	18	Subfamily 23
GhbHLH119	6	Subfamily 31	GhbHLH303	18	Subfamily 23
GhbHLH010	6	Subfamily 31	GhbHLH319	18	Subfamily 23
GhbHLH216	6	Subfamily 31	GhbHLH092	18	Subfamily 23
GhbHLH004	6	Subfamily 14	GhbHLH337	18	Subfamily 1
GhbHLH195	6	Subfamily 4	GhbHLH407	18	Subfamily 6
GhbHLH352	6	Subfamily 31	GhbHLH149	18	Subfamily 6
GhbHLH173	6	Orphan	GhbHLH369	18	Subfamily 6
GhbHLH416	6	Subfamily 4	GhbHLH391	18	Subfamily 6
GhbHLH081	7	Subfamily 30	GhbHLH196	18	Subfamily 24
GhbHLH138	7	Subfamily 9	GhbHLH425	18	Subfamily 24
GhbHLH131	7	Subfamily 31	GhbHLH194	19	Subfamily 2
GhbHLH244	7	Subfamily 22	GhbHLH176	19	Subfamily 28
GhbHLH051	7	Subfamily 24	GhbHLH136	19	Subfamily 1
GhbHLH037	7	Subfamily 24	GhbHLH264	19	Subfamily 26
GhbHLH261	7	Subfamily 24	GhbHLH158	19	Subfamily 14
GhbHLH077	8	Orphan	GhbHLH382	19	Subfamily 14
GhbHLH273	8	Subfamily 24	GhbHLH218	19	Subfamily 31
GhbHLH171	8	Subfamily 28	GhbHLH397	19	Subfamily 28
GhbHLH128	8	Subfamily 26	GhbHLH162	19	Subfamily 6
GhbHLH243	8	Subfamily 23	GhbHLH088	19	Subfamily 19
GhbHLH066	8	Subfamily 24	GhbHLH298	19	Subfamily 19
GhbHLH276	8	Subfamily 24	GhbHLH182	19	Subfamily 19
GhbHLH086	9	Subfamily 28	GhbHLH164	19	Subfamily 9
GhbHLH026	9	Subfamily 1	GhbHLH193	19	Subfamily 31
GhbHLH186	9	Subfamily 31	GhbHLH169	19	Subfamily 31
GhbHLH054	9	Subfamily 28	GhbHLH354	19	Subfamily 31
GhbHLH265	9	Subfamily 28	GhbHLH153	19	Subfamily 18
GhbHLH184	9	Subfamily 20	GhbHLH374	19	Subfamily 18
GhbHLH199	9	Subfamily 31	GhbHLH299	19	Subfamily 31
GhbHLH288	9	Subfamily 30	GhbHLH329	19	Subfamily 31
GhbHLH174	9	Subfamily 31	GhbHLH209	19	Subfamily 31
GhbHLH183	9	Subfamily 23	GhbHLH297	19	Subfamily 31
GhbHLH083	9	Subfamily 31	GhbHLH348	19	Subfamily 31
GhbHLH094	9	Subfamily 30	GhbHLH239	19	Subfamily 29
GhbHLH108	9	Subfamily 23	GhbHLH365	19	Subfamily 31
GhbHLH112	9	Subfamily 24	GhbHLH030	19	Subfamily 31
GhbHLH197	9	Subfamily 23	GhbHLH224	19	Subfamily 31
GhbHLH260	9	Subfamily 1	GhbHLH159	19	Subfamily 15
GhbHLH291	9	Subfamily 31	GhbHLH015	19	Subfamily 6
GhbHLH302	9	Subfamily 30	GhbHLH011	19	Subfamily 8
GhbHLH316	9	Subfamily 6	GhbHLH295	19	Subfamily 18
GhbHLH318	9	Subfamily 23	GhbHLH310	19	Subfamily 18
GhbHLH322	9	Subfamily 24	GhbHLH320	19	Subfamily 31
GhbHLH395	9	Subfamily 31	GhbHLH284	19	Subfamily 5
GhbHLH045	10	Subfamily 30	GhbHLH192	19	Subfamily 24
GhbHLH163	10	Subfamily 28	GhbHLH413	19	Subfamily 24
GhbHLH046	11	Subfamily 30	GhbHLH110	19	Subfamily 31
GhbHLH105	11	Subfamily 30	GhbHLH220	19	Subfamily 1
GhbHLH340	11	Subfamily 24	GhbHLH189	19	Subfamily 18
GhbHLH309	11	Subfamily 30	GhbHLH409	19	Subfamily 18
GhbHLH152	11	Subfamily 30	GhbHLH431	19	Subfamily 18
GhbHLH373	11	Subfamily 30	GhbHLH347	20	Subfamily 9
GhbHLH165	11	Subfamily 20	GhbHLH357	20	Subfamily 9
GhbHLH390	11	Subfamily 20	GhbHLH230	20	Subfamily 9
GhbHLH404	11	Subfamily 20	GhbHLH079	20	Subfamily 24
GhbHLH064	12	Subfamily 24	GhbHLH287	20	Subfamily 24
GhbHLH263	12	Subfamily 24	GhbHLH161	20	Subfamily 30
GhbHLH266	13	Subfamily 26	GhbHLH065	20	Subfamily 24
GhbHLH063	13	Subfamily 14	GhbHLH134	20	Subfamily 1
GhbHLH254	13	Subfamily 30	GhbHLH349	20	Subfamily 1
GhbHLH116	13	Subfamily 31	GhbHLH252	20	Subfamily 24
GhbHLH154	13	Subfamily 28	GhbHLH384	20	Subfamily 30
GhbHLH327	13	Subfamily 31	GhbHLH021	20	Subfamily 9
GhbHLH135	13	Subfamily 22	GhbHLH061	20	Subfamily 22
GhbHLH351	13	Subfamily 22	GhbHLH103	20	Subfamily 6
GhbHLH022	13	Subfamily 18	GhbHLH145	20	Subfamily 29
GhbHLH082	13	Subfamily 31	GhbHLH364	20	Subfamily 29
GhbHLH290	13	Subfamily 31	GhbHLH137	20	Subfamily 25
GhbHLH378	13	Subfamily 26	GhbHLH213	20	Subfamily 29
GhbHLH270	13	Subfamily 23	GhbHLH006	20	Subfamily 29
GhbHLH059	13	Subfamily 23	GhbHLH200	20	Subfamily 29
GhbHLH308	13	Subfamily 26	GhbHLH421	20	Subfamily 29
GhbHLH426	13	Subfamily 26	GhbHLH052	21	Subfamily 9
GhbHLH069	14	Subfamily 14	GhbHLH262	21	Subfamily 9
GhbHLH286	14	Subfamily 14	GhbHLH203	21	Subfamily 10
GhbHLH114	14	Subfamily 31	GhbHLH097	21	Subfamily 29
GhbHLH325	14	Subfamily 31	GhbHLH047	21	Subfamily 29
GhbHLH202	15	Subfamily 6	GhbHLH256	21	Subfamily 29
GhbHLH317	15	Subfamily 28	GhbHLH424	21	Subfamily 10
GhbHLH379	15	Subfamily 28	GhbHLH307	22	Subfamily 29
GhbHLH268	15	Subfamily 6	GhbHLH326	22	Subfamily 29
GhbHLH057	15	Subfamily 6	GhbHLH038	22	Subfamily 20
GhbHLH412	15	Subfamily 6	GhbHLH278	22	Subfamily 31
GhbHLH406	15	Subfamily 31	GhbHLH402	22	Subfamily 19
GhbHLH423	15	Subfamily 6	GhbHLH315	22	Subfamily 30
GhbHLH089	16	Subfamily 20	GhbHLH132	22	Subfamily 29
GhbHLH093	16	Subfamily 14	GhbHLH344	22	Subfamily 29
GhbHLH085	17	Subfamily 26	GhbHLH422	22	Subfamily 9
GhbHLH068	17	Subfamily 31	GhbHLH144	23	Subfamily 14
GhbHLH313	17	Subfamily 25	GhbHLH091	23	Subfamily 28
GhbHLH387	17	Subfamily 9	GhbHLH301	23	Subfamily 28
GhbHLH148	17	Subfamily 18	GhbHLH375	23	Subfamily 28
GhbHLH275	17	Subfamily 14	GhbHLH392	23	Subfamily 31
GhbHLH198	17	Subfamily 19	GhbHLH385	23	Subfamily 6
GhbHLH419	17	Subfamily 19	GhbHLH353	23	Subfamily 25
GhbHLH366	17	Subfamily 17	GhbHLH172	23	Subfamily 31
GhbHLH146	17	Subfamily 17	GhbHLH214	23	Subfamily 31
GhbHLH420	17	Subfamily 31	GhbHLH396	23	Subfamily 31
GhbHLH028	18	Subfamily 31	GhbHLH414	23	Subfamily 31
GhbHLH222	18	Subfamily 31	GhbHLH104	23	Subfamily 16
GhbHLH187	18	Subfamily 6	GhbHLH314	23	Subfamily 16
GhbHLH280	18	Subfamily 24	GhbHLH151	23	Subfamily 16
GhbHLH235	18	Subfamily 14	GhbHLH372	23	Subfamily 16
GhbHLH294	18	Subfamily 28	GhbHLH180	23	Subfamily 1
GhbHLH040	18	Subfamily 29	GhbHLH400	23	Subfamily 1
Gene	Expression Group	Phylogenetic subgroup	Gene	Expression Group	Phylogenetic subgroup
GhbHLH179	23	Subfamily 18	GhbHLH072	27	Subfamily 30
GhbHLH043	23	Subfamily 10	GhbHLH102	27	Subfamily 30
GhbHLH251	23	Subfamily 10	GhbHLH223	27	Subfamily 24
GhbHLH041	23	Subfamily 1	GhbHLH029	27	Subfamily 24
GhbHLH359	23	Subfamily 31	GhbHLH236	27	Subfamily 6
GhbHLH248	23	Subfamily 1	GhbHLH001	27	Subfamily 24
GhbHLH027	23	Subfamily 23	GhbHLH124	27	Subfamily 24
GhbHLH175	23	Subfamily 31	GhbHLH336	27	Subfamily 24
GhbHLH237	23	Subfamily 26	GhbHLH381	27	Subfamily 15
GhbHLH013	23	Subfamily 26	GhbHLH204	27	Subfamily 20
GhbHLH036	23	Subfamily 31	GhbHLH330	27	Subfamily 18
GhbHLH084	23	Subfamily 29	GhbHLH281	27	Subfamily 30
GhbHLH090	23	Subfamily 31	GhbHLH417	27	Subfamily 20
GhbHLH111	23	Subfamily 6	GhbHLH020	27	Subfamily 24
GhbHLH130	23	Subfamily 6	GhbHLH125	27	Subfamily 20
GhbHLH221	23	Subfamily 23	GhbHLH225	27	Subfamily 24
GhbHLH249	23	Subfamily 15	GhbHLH305	27	Subfamily 7
GhbHLH250	23	Subfamily 1	GhbHLH099	27	Subfamily 18
GhbHLH292	23	Subfamily 29	GhbHLH338	27	Subfamily 20
GhbHLH321	23	Subfamily 6	GhbHLH080	27	Subfamily 7
GhbHLH346	23	Subfamily 6	GhbHLH311	27	Subfamily 18
GhbHLH403	23	Subfamily 23	GhbHLH012	27	Subfamily 6
GhbHLH178	23	Orphan	GhbHLH018	27	Subfamily 15
GhbHLH296	23	Subfamily 28	GhbHLH024	27	Subfamily 23
GhbHLH272	23	Subfamily 28	GhbHLH031	27	Subfamily 24
GhbHLH300	23	Subfamily 31	GhbHLH049	27	Subfamily 13
GhbHLH398	23	Orphan	GhbHLH096	27	Subfamily 1
GhbHLH399	23	Subfamily 18	GhbHLH117	27	Subfamily 1
GhbHLH140	23	Subfamily 31	GhbHLH122	27	Subfamily 13
GhbHLH427	23	Subfamily 29	GhbHLH160	27	Subfamily 15
GhbHLH143	24	Subfamily 21	GhbHLH166	27	Subfamily 3
GhbHLH133	24	Subfamily 24	GhbHLH233	27	Subfamily 15
GhbHLH343	24	Subfamily 24	GhbHLH258	27	Subfamily 13
GhbHLH147	25	Subfamily 18	GhbHLH323	27	Subfamily 13
GhbHLH367	25	Subfamily 18	GhbHLH328	27	Subfamily 1
GhbHLH121	25	Subfamily 18	GhbHLH332	27	Subfamily 8
GhbHLH100	25	Subfamily 18	GhbHLH380	27	Subfamily 15
GhbHLH312	25	Subfamily 18	GhbHLH388	27	Subfamily 3
GhbHLH368	25	Subfamily 18	GhbHLH411	27	Subfamily 1
GhbHLH050	26	Subfamily 20	GhbHLH430	27	Subfamily 1
GhbHLH241	26	Subfamily 18	GhbHLH002	27	Subfamily 9
GhbHLH058	26	Orphan	GhbHLH207	27	Subfamily 9
GhbHLH269	26	Orphan	GhbHLH034	27	Subfamily 9
GhbHLH127	27	Subfamily 24	GhbHLH229	27	Subfamily 9
GhbHLH129	27	Subfamily 9	GhbHLH115	27	Subfamily 29
GhbHLH155	27	Subfamily 31	GhbHLH408	27	Subfamily 18
GhbHLH206	27	Subfamily 24	GhbHLH188	27	Subfamily 18
GhbHLH139	27	Subfamily 19	GhbHLH432	27	Subfamily 18
GhbHLH358	27	Subfamily 19
GhbHLH376	27	Subfamily 31
