# Supplementary material for: Divergence and evolution of cotton bHLH proteins from diploid to allotetraploid
Source: BMC Genomics. 2018 Feb 23;19:162. doi: 10.1186/s12864-018-4543-y (PMC5824590; doi:10.1186/s12864-018-4543-y)
Supplement: Supplementary file 13 — Ka and Ks values of bHLH duplicated pairs and expression Pearson correlation coefficients (r). (XLSX 270 kb) [file 12864_2018_4543_MOESM13_ESM.xlsx]

## Sheet: At
Supplementary Table S7. Ka and Ks values of bHLH duplicated pairs and expression Pearson correlation coefﬁcients (r).
Duplicated Gene 1	Duplicated Gene 2	Duplication P-Value	Ka	Ks	Duplicated Age	Expression Pearson correlation coefﬁcient (r)	t-test P-Value
GhbHLH028	GhbHLH199	0	0.205937	0.245598	recent	0.537805	0.071306
GhbHLH119	GhbHLH131	4e-37	0.600148	0.254243	recent	0.132721	0.414848
GhbHLH091	GhbHLH154	2e-126	0.173545	0.261	recent	0.81292	0.00130599
GhbHLH010	GhbHLH119	3e-40	0.627706	0.296277	recent	0.890013	0.000105109
GhbHLH157	GhbHLH176	3e-102	0.193793	0.315818	old	0.621174	0.224207
GhbHLH027	GhbHLH183	3e-39	0.0799758	0.321095	old	0.582693	0.0467828
GhbHLH090	GhbHLH155	7e-89	0.275034	0.363062	old	-0.217062	0.497989
GhbHLH142	GhbHLH177	2e-127	0.172557	0.368536	old	-0.351022	0.6513
GhbHLH007	GhbHLH114	0	0.132496	0.38361	old	0.331405	0.292663
GhbHLH070	GhbHLH079	3e-97	0.270048	0.395767	old	-0.030607	0.924772
GhbHLH033	GhbHLH195	3e-35	0.329716	0.398278	old	0.155472	0.629459
GhbHLH182	GhbHLH198	2e-126	0.1701	0.400966	old	0.746305	0.667694
GhbHLH142	GhbHLH159	3e-124	0.201366	0.406272	old	0.270404	0.782253
GhbHLH060	GhbHLH198	1e-171	0.128153	0.411469	old	0.138515	0.667694
GhbHLH051	GhbHLH112	1e-113	0.249051	0.415579	old	0.657083	0.0202522
GhbHLH101	GhbHLH137	0	0.207376	0.425646	old	-0.120505	0.709113
GhbHLH119	GhbHLH155	2e-38	0.727244	0.425764	old	-0.182416	0.497989
GhbHLH013	GhbHLH126	2e-135	0.205497	0.435885	old	0.206349	0.519935
GhbHLH002	GhbHLH164	8e-147	0.0776059	0.436523	old	0.188383	0.557648
GhbHLH027	GhbHLH197	2e-38	0.122395	0.437689	old	-0.0484802	0.881066
GhbHLH183	GhbHLH197	1e-39	0.104837	0.444845	old	0.698511	0.0115073
GhbHLH002	GhbHLH201	8e-134	0.0661665	0.452881	old	0.235973	0.460296
GhbHLH172	GhbHLH193	0	0.113585	0.454243	old	0.624638	0.0298994
GhbHLH172	GhbHLH036	3e-105	0.243851	0.457573	old	0.642605	0.00110821
GhbHLH006	GhbHLH115	2e-130	0.223206	0.459014	old	0.512359	0.0885457
GhbHLH164	GhbHLH201	5e-140	0.0944674	0.459323	old	0.812155	0.460296
GhbHLH051	GhbHLH073	0	0.171943	0.463148	old	0.630426	0.0279756
GhbHLH041	GhbHLH180	1e-90	0.188883	0.472307	old	0.890375	0.000103457
GhbHLH001	GhbHLH037	2e-147	0.1561	0.476023	old	0.715684	0.00886299
GhbHLH021	GhbHLH156	7e-90	0.195486	0.476688	old	-0.0939836	0.771415
GhbHLH073	GhbHLH112	7e-69	0.347556	0.487494	old	0.992081	2.42049e-10
GhbHLH145	GhbHLH178	1e-72	0.311655	0.489765	old	0.722921	0.00789673
GhbHLH159	GhbHLH177	4e-147	0.144527	0.490295	old	-0.137144	0.6513
GhbHLH184	GhbHLH204	4e-153	0.152145	0.494723	old	0.136463	0.672373
GhbHLH009	GhbHLH133	3e-67	0.154374	0.498609	old	0.723753	0.00779098
GhbHLH016	GhbHLH158	2e-177	0.113258	0.510017	old	0.796415	0.00193483
GhbHLH025	GhbHLH084	2e-111	0.297388	0.516352	old	0.343251	0.274682
GhbHLH193	GhbHLH036	2e-106	0.237528	0.517987	old	-0.108445	0.00110821
GhbHLH004	GhbHLH069	8e-128	0.163784	0.518546	old	-0.299549	0.3442
GhbHLH162	GhbHLH202	1e-102	0.242748	0.541187	old	-0.121326	0.352784
GhbHLH103	GhbHLH202	3e-102	0.253074	0.55359	old	-0.294502	0.352784
GhbHLH051	GhbHLH124	1e-99	0.26759	0.555057	old	0.550899	1.36851e-07
GhbHLH140	GhbHLH186	2e-121	0.209797	0.556708	old	0.195267	0.964283
GhbHLH050	GhbHLH125	1e-114	0.13816	0.562203	old	0.453734	0.13845
GhbHLH010	GhbHLH131	0	0.194038	0.571267	old	0.259775	0.414848
GhbHLH045	GhbHLH081	0	0.187278	0.574843	old	0.624533	0.0299352
GhbHLH044	GhbHLH071	2e-134	0.337851	0.59168	old	-0.0782442	0.809009
GhbHLH087	GhbHLH148	0	0.176861	0.595162	old	0.12587	0.696692
GhbHLH102	GhbHLH152	5e-171	0.073104	0.595509	old	0.674144	0.0162092
GhbHLH046	GhbHLH072	1e-175	0.17198	0.637588	old	0.819858	0.00109465
GhbHLH087	GhbHLH179	0	0.207263	0.670445	old	0.0116534	0.971327
GhbHLH103	GhbHLH162	1e-137	0.215459	0.67956	old	0.154247	0.632194
GhbHLH048	GhbHLH113	2e-80	0.239537	0.690403	old	-0.143241	0.65696
GhbHLH117	GhbHLH190	5e-74	0.25773	0.704174	old	0.976377	5.5682e-08
GhbHLH148	GhbHLH179	0	0.162101	0.706063	old	-0.143058	0.971327
GhbHLH044	GhbHLH080	1e-147	0.246313	0.72142	old	0.923963	1.7601e-05
GhbHLH071	GhbHLH080	4e-94	0.400365	0.724549	old	-0.0859566	1.7601e-05
GhbHLH100	GhbHLH188	0	0.12893	0.731486	old	0.57992	0.225017
GhbHLH073	GhbHLH124	3e-84	0.342307	0.741523	old	0.49736	1.36851e-07
GhbHLH087	GhbHLH099	0	0.208289	0.753361	old	-0.11004	0.733524
GhbHLH099	GhbHLH179	0	0.219014	0.763695	old	-0.0801493	0.971327
GhbHLH099	GhbHLH148	0	0.182811	0.764114	old	-0.232962	0.696692
GhbHLH011	GhbHLH120	1e-61	0.312935	0.803331	old	0.379081	0.224271
GhbHLH101	GhbHLH146	5e-73	0.504239	0.803996	old	0.769402	0.00343476
GhbHLH098	GhbHLH189	0	0.174428	0.827751	old	0.583817	0.0194791
GhbHLH012	GhbHLH057	6e-148	0.185798	0.855796	old	0.182362	0.570531
GhbHLH022	GhbHLH100	0	0.133092	0.882385	old	0.00589418	0.985495
GhbHLH022	GhbHLH188	0	0.165756	0.935534	old	0.378518	0.225017
GhbHLH002	GhbHLH052	1e-91	0.254728	0.961491	old	0.127656	0.692574
GhbHLH001	GhbHLH124	7e-70	0.569805	0.970213	old	0.971678	1.36851e-07
GhbHLH082	GhbHLH140	8e-84	0.357732	0.971518	old	-0.243342	0.445982
GhbHLH053	GhbHLH067	3e-71	0.174945	0.992522	old	0.606677	0.0364747
GhbHLH139	GhbHLH198	5e-61	0.604851	1.04156	old	-0.181565	0.667694
GhbHLH082	GhbHLH186	5e-73	0.440308	1.06538	old	-0.0145177	0.964283
GhbHLH037	GhbHLH124	7e-68	0.496291	1.21111	old	0.590189	1.36851e-07
GhbHLH054	GhbHLH176	4e-48	0.570773	1.22789	old	0.379129	0.224207
GhbHLH021	GhbHLH034	2e-88	0.328691	1.27122	old	0.267897	0.399872
GhbHLH037	GhbHLH051	1e-85	0.467447	1.27582	old	0.922405	0.020188
GhbHLH001	GhbHLH073	2e-89	0.452956	1.28078	old	0.484377	0.110531
GhbHLH017	GhbHLH177	8e-99	0.307699	1.28507	old	-0.145744	0.6513
GhbHLH137	GhbHLH146	7e-164	0.429585	1.32287	old	-0.397818	0.00343476
GhbHLH054	GhbHLH157	1e-62	0.577487	1.38734	old	0.0978585	0.762225
GhbHLH017	GhbHLH142	4e-81	0.441357	1.39428	old	0.642409	0.0242794
GhbHLH032	GhbHLH055	6e-58	0.481769	1.39968	old	0.532097	0.0749529
GhbHLH017	GhbHLH159	1e-98	0.341596	1.41161	old	0.089428	0.782253
GhbHLH034	GhbHLH156	2e-68	0.404626	1.4641	old	-0.296559	0.771415
GhbHLH001	GhbHLH051	2e-111	0.397408	1.54443	old	0.657333	0.020188
GhbHLH020	GhbHLH066	1e-40	0.811467	1.56749	old	0.341121	0.277867
GhbHLH015	GhbHLH057	2e-89	0.42522	1.66118	old	0.340689	0.570531
GhbHLH185	GhbHLH197	5e-15	0.485325	2.1533	old	0.640423	0.024866
GhbHLH087	GhbHLH189	9e-143	0.440281	2.21858	old	0.660138	0.0194791
GhbHLH019	GhbHLH053	3e-57	0.332886	2.26793	old	0.467858	0.125071
GhbHLH179	GhbHLH189	3e-136	0.456825	3.05112	old	0.11264	0.0194791

## Sheet: Dt
Duplicated Gene 1	Duplicated Gene 2	Duplication P-Value	Ka	Ks	Duplicated Age	Expression Pearson correlation coefﬁcient (r)	t-test P-Value
GhbHLH261	GhbHLH282	0	0.219135	0.274776	recent	0.770275	0.00337558
GhbHLH379	GhbHLH397	8e-96	0.204755	0.275019	recent	0.481417	0.11305
GhbHLH221	GhbHLH403	4e-41	0.0692705	0.349598	old	0.955294	1.30448e-06
GhbHLH237	GhbHLH339	4e-136	0.216423	0.352117	old	0.134236	0.677462
GhbHLH331	GhbHLH407	8e-140	0.123887	0.358625	old	0.938575	6.20829e-06
GhbHLH300	GhbHLH376	2e-89	0.272167	0.367024	old	-0.1132	0.726127
GhbHLH282	GhbHLH336	6e-89	0.458672	0.375908	old	0.788326	0.00231685
GhbHLH222	GhbHLH420	0	0.129559	0.379184	old	0.508678	0.0912526
GhbHLH403	GhbHLH418	1e-36	0.116123	0.389816	old	0.228382	0.475264
GhbHLH258	GhbHLH323	3e-134	0.170247	0.393379	old	0.998335	1.00586e-13
GhbHLH263	GhbHLH276	2e-98	0.199161	0.39422	old	0.395253	0.203486
GhbHLH245	GhbHLH284	4e-179	0.163654	0.396473	old	0.0777119	0.810287
GhbHLH261	GhbHLH322	1e-100	0.24083	0.396865	old	0.505385	0.0937213
GhbHLH302	GhbHLH309	6e-148	0.0836168	0.40336	old	0.669648	0.0172111
GhbHLH214	GhbHLH325	0	0.137917	0.405053	old	0.567321	0.054379
GhbHLH301	GhbHLH375	0	0.174555	0.41089	old	0.905388	5.08435e-05
GhbHLH387	GhbHLH422	4e-130	0.100165	0.414418	old	0.483141	0.111579
GhbHLH221	GhbHLH418	5e-38	0.110484	0.416473	old	0.015929	0.960813
GhbHLH296	GhbHLH301	0	0.12024	0.416675	old	0.746528	0.0052851
GhbHLH402	GhbHLH419	3e-132	0.158416	0.417941	old	0.820811	0.00106783
GhbHLH207	GhbHLH422	3e-139	0.067805	0.419425	old	0.423134	0.170517
GhbHLH252	GhbHLH280	1e-137	0.120668	0.421428	old	-0.153739	0.63333
GhbHLH302	GhbHLH373	3e-151	0.091141	0.423397	old	0.865469	0.000275685
GhbHLH404	GhbHLH417	1e-142	0.161168	0.428823	old	0.380198	0.222797
GhbHLH271	GhbHLH419	4e-170	0.125972	0.435227	old	0.535183	0.0729656
GhbHLH248	GhbHLH400	1e-90	0.210396	0.444102	old	0.962432	5.53295e-07
GhbHLH269	GhbHLH279	1e-140	0.212969	0.445288	old	0.241802	0.448957
GhbHLH364	GhbHLH398	2e-96	0.245253	0.450759	old	0.771478	0.00329534
GhbHLH240	GhbHLH360	0	0.0967535	0.460384	old	0.906955	4.68977e-05
GhbHLH206	GhbHLH273	7e-148	0.154895	0.464971	old	0.648371	0.0225789
GhbHLH215	GhbHLH343	2e-67	0.156993	0.469452	old	0.298446	0.346067
GhbHLH296	GhbHLH375	0	0.160881	0.470357	old	0.64916	0.0223606
GhbHLH270	GhbHLH418	1e-35	0.15123	0.470715	old	-0.092711	0.774439
GhbHLH309	GhbHLH373	4e-165	0.0657726	0.476577	old	0.910753	3.8326e-05
GhbHLH257	GhbHLH324	1e-80	0.29409	0.47733	old	0.290623	0.359457
GhbHLH280	GhbHLH287	7e-130	0.175397	0.483034	old	0.0134299	0.966958
GhbHLH392	GhbHLH414	0	0.103633	0.508599	old	0.793156	0.0020824
GhbHLH293	GhbHLH300	1e-81	0.368735	0.510504	old	-0.265847	0.403626
GhbHLH228	GhbHLH416	3e-33	0.458059	0.526539	old	0.0659974	0.838524
GhbHLH235	GhbHLH382	3e-178	0.107313	0.526835	old	0.776595	0.00297011
GhbHLH385	GhbHLH423	3e-101	0.243695	0.539342	old	-0.255895	0.4221
GhbHLH239	GhbHLH292	2e-113	0.29309	0.542342	old	0.15327	0.63438
GhbHLH207	GhbHLH387	8e-137	0.0786663	0.548166	old	0.244888	0.443007
GhbHLH356	GhbHLH405	2e-34	0.156223	0.553957	old	0	NA
GhbHLH316	GhbHLH423	8e-102	0.251277	0.562108	old	-0.197143	0.539121
GhbHLH295	GhbHLH368	0	0.16855	0.562171	old	0.0165953	0.959175
GhbHLH303	GhbHLH319	1e-49	0.0621989	0.567326	old	0.964149	4.39186e-07
GhbHLH216	GhbHLH345	0	0.178628	0.567384	old	0.685435	0.0138826
GhbHLH213	GhbHLH326	1e-133	0.186025	0.569855	old	0.144452	0.654218
GhbHLH259	GhbHLH338	2e-117	0.127505	0.580333	old	0.753578	0.00464976
GhbHLH313	GhbHLH353	0	0.183037	0.584916	old	0.356105	0.255907
GhbHLH238	GhbHLH355	1e-44	0.0415246	0.587756	old	-0.0182398	0.955133
GhbHLH206	GhbHLH282	2e-90	0.624165	0.59709	old	0.671911	0.0167013
GhbHLH260	GhbHLH283	1e-55	0.287606	0.604201	old	-0.219312	0.493434
GhbHLH254	GhbHLH288	0	0.181955	0.605604	old	0.115941	0.719729
GhbHLH233	GhbHLH361	6e-110	0.21248	0.611367	old	0.898524	7.13122e-05
GhbHLH261	GhbHLH336	1e-97	0.270913	0.613255	old	0.51155	0.0891362
GhbHLH283	GhbHLH337	9e-67	0.211134	0.62098	old	-0.233898	0.464366
GhbHLH255	GhbHLH281	2e-171	0.194311	0.621622	old	0.255706	0.422456
GhbHLH230	GhbHLH377	4e-133	0.179068	0.623704	old	0.022021	0.945843
GhbHLH252	GhbHLH287	5e-105	0.242025	0.640867	old	0.856243	0.000377917
GhbHLH330	GhbHLH408	0	0.146464	0.641586	old	0.868766	0.000244931
GhbHLH359	GhbHLH406	2e-117	0.255533	0.643088	old	0.0218801	0.946189
GhbHLH309	GhbHLH315	4e-171	0.0632515	0.647429	old	0.807888	0.00147794
GhbHLH312	GhbHLH330	0	0.110912	0.649148	old	0.862035	0.000310832
GhbHLH315	GhbHLH373	1e-168	0.0755242	0.651721	old	0.759834	0.00413601
GhbHLH302	GhbHLH315	7e-153	0.0890854	0.651894	old	0.413255	0.181787
GhbHLH295	GhbHLH399	0	0.217576	0.659965	old	0.437821	0.154594
GhbHLH294	GhbHLH370	2e-128	0.358455	0.660064	old	0.0898605	0.781223
GhbHLH294	GhbHLH370	2e-128	0.358455	0.660064	old	0.0898605	0.781223
GhbHLH368	GhbHLH399	0	0.179112	0.685337	old	-0.448761	0.143373
GhbHLH328	GhbHLH410	5e-70	0.272519	0.687358	old	0.918399	2.4816e-05
GhbHLH293	GhbHLH376	0	0.176254	0.693379	old	0.212493	0.507299
GhbHLH322	GhbHLH336	5e-101	0.335604	0.708123	old	0.529299	0.0767867
GhbHLH316	GhbHLH385	6e-135	0.229552	0.71439	old	0.332579	0.290852
GhbHLH217	GhbHLH332	9e-66	0.311433	0.721695	old	-0.246469	0.439974
GhbHLH311	GhbHLH368	0	0.165682	0.724585	old	0.56392	0.0561693
GhbHLH312	GhbHLH408	0	0.133016	0.737633	old	0.728567	0.00719947
GhbHLH260	GhbHLH337	3e-69	0.222701	0.743018	old	-0.336893	0.284252
GhbHLH295	GhbHLH311	0	0.199437	0.746941	old	0.064374	0.842452
GhbHLH310	GhbHLH409	0	0.176817	0.761967	old	0.732164	0.00677996
GhbHLH333	GhbHLH358	7e-156	0.324706	0.764684	old	-0.311926	0.323631
GhbHLH311	GhbHLH399	0	0.222517	0.764891	old	-0.0772916	0.811297
GhbHLH243	GhbHLH303	8e-29	0.204104	0.794544	old	-0.224071	0.483861
GhbHLH232	GhbHLH378	1e-100	0.0854337	0.863484	old	-0.142641	0.658319
GhbHLH314	GhbHLH372	0	0.162717	0.895711	old	0.836726	0.000689991
GhbHLH358	GhbHLH419	1e-64	0.597537	0.905811	old	-0.24019	0.45208
GhbHLH290	GhbHLH359	7e-87	0.305713	0.917263	old	-0.27958	0.378818
GhbHLH264	GhbHLH277	4e-70	0.196321	0.920289	old	-0.331749	0.292131
GhbHLH252	GhbHLH340	4e-86	0.300673	0.927899	old	0.839206	0.000641979
GhbHLH327	GhbHLH352	3e-39	0.934444	0.935368	old	-0.112269	0.728304
GhbHLH219	GhbHLH268	6e-129	0.260807	0.943239	old	0.487736	0.107719
GhbHLH206	GhbHLH336	6e-70	0.566473	0.946731	old	0.81384	0.00127631
GhbHLH290	GhbHLH406	2e-74	0.371958	0.971674	old	-0.111317	0.730531
GhbHLH207	GhbHLH262	6e-91	0.257571	1.04487	old	-0.183104	0.568938
GhbHLH265	GhbHLH397	5e-50	0.536211	1.0472	old	0.646648	0.0230612
GhbHLH287	GhbHLH340	3e-86	0.493529	1.10121	old	0.808871	0.00144304
GhbHLH320	GhbHLH352	8e-39	0.86543	1.15423	old	-0.275443	0.386207
GhbHLH231	GhbHLH263	9e-41	0.656337	1.21147	old	-0.38817	0.212439
GhbHLH273	GhbHLH336	7e-68	0.488724	1.24456	old	0.284316	0.370451
GhbHLH268	GhbHLH341	5e-83	0.379468	1.25178	old	0.384849	0.216717
GhbHLH361	GhbHLH380	9e-74	0.417823	1.25766	old	0.907188	4.63314e-05
GhbHLH265	GhbHLH379	2e-64	0.582496	1.29507	old	0.0934944	0.772577
GhbHLH353	GhbHLH366	2e-144	0.449534	1.31285	old	0.0562776	0.862087
GhbHLH211	GhbHLH235	8e-78	0.383221	1.32388	old	-0.199747	0.533664
GhbHLH313	GhbHLH366	2e-158	0.425742	1.34537	old	0.747706	0.00517467
GhbHLH261	GhbHLH273	3e-87	0.461945	1.46629	old	0.901464	6.18767e-05
GhbHLH206	GhbHLH261	1e-108	0.402829	1.49134	old	0.731186	0.00689208
GhbHLH355	GhbHLH403	6e-34	0.131495	1.49509	old	-0.160223	0.61889
GhbHLH227	GhbHLH266	2e-58	0.472814	1.50103	old	-0.340559	0.278712
GhbHLH373	GhbHLH384	2e-94	0.234839	1.58851	old	0.748026	0.00514498
GhbHLH236	GhbHLH268	1e-88	0.409929	1.63274	old	-0.0969	0.764495
GhbHLH232	GhbHLH264	1e-56	0.294947	1.64482	old	-0.15864	0.622403
GhbHLH396	GhbHLH414	8e-79	0.45611	1.64888	old	0.96054	7.05126e-07
GhbHLH231	GhbHLH276	1e-40	0.790137	1.73178	old	-0.26027	0.413928
GhbHLH229	GhbHLH230	8e-87	0.36023	1.88683	old	0.726046	0.00750482
GhbHLH229	GhbHLH377	3e-88	0.362453	1.9516	old	-0.00777457	0.980869
GhbHLH277	GhbHLH378	2e-53	0.31818	2.04165	old	-0.425479	0.167909
GhbHLH264	GhbHLH378	2e-59	0.356085	2.23784	old	0.120898	0.708199
GhbHLH233	GhbHLH380	3e-87	0.43116	2.30516	old	0.998414	7.88258e-14
GhbHLH399	GhbHLH409	8e-130	0.467526	2.67087	old	0.286775	0.366143
GhbHLH295	GhbHLH409	2e-141	0.453688	3.2537	old	0.579851	0.0481271
