# Supplementary material for: Divergence and evolution of cotton bHLH proteins from diploid to allotetraploid
Source: BMC Genomics. 2018 Feb 23;19:162. doi: 10.1186/s12864-018-4543-y (PMC5824590; doi:10.1186/s12864-018-4543-y)
Supplement: Supplementary file 14 — Primers used in this study. (XLSX 9 kb) [file 12864_2018_4543_MOESM14_ESM.xlsx]

## Sheet: Sheet1
Table S7. Primers used in this study
Primer Name	Gene	Sequences(5’-3’)	Underlined	Destination
H1238F	GhPGF	CCCGAATTCGATCAAAAATCGATAAACTAGAGGC	EcoRI	VIGS Vector
H1238R	GhPGF	GGGGATCCTACTAAGCATCTCGTCGGTTATG	BamhI	VIGS Vector
K4588F	GhbHLH087	CGAATTCGCCTCCTGAGAAGAGTAGATTTG	EcoRI	VIGS Vector
K4588R	GhbHLH087	CGGATCCTCCGTGGAACAGGAAGCAG	BamhI	VIGS Vector
K4589F	GhbHLH098	CGAATTCGCTCATTCACGGTTGATACACT	EcoRI	VIGS Vector
K4589R	GhbHLH098	CGGATCCGATCTGTGGTTCCTACCGTGT	BamhI	VIGS Vector
K4590F	GhbHLH179	CGAATTCTGCAACAATGTCTTGGAGCA	EcoRI	VIGS Vector
K4590R	GhbHLH179	CGGATCCTCGAAGACTTGGAATCACAGC	BamhI	VIGS Vector
W4082F	GhPGF	CCCAAGTATTCCTTTTGTTG		Q-PCR
W4082R	GhPGF	CCCTGGTTTTCTACCTCTCT		Q-PCR
K4952F	GhbHLH087	AGCATCGCTCTTATCTGACG		Q-PCR
K4952R	GhbHLH087	CTTTGCTGCTTCCTGTTCC		Q-PCR
K4954F	GhbHLH098	GAGATGGAGTTTAGCGTTGG		Q-PCR
K4954R	GhbHLH098	CCATCTTGGACACGGTAGG		Q-PCR
K4956F	GhbHLH179	AAGTGGAAACCATTGACGC		Q-PCR
K4956R	GhbHLH179	TTCCCATAACCTTGACATCG		Q-PCR
